# Supplementary material for: Chemical and Hormonal Effects on STAT5b-Dependent Sexual Dimorphism of the Liver Transcriptome
Source: PLoS One. 2016 Mar 9;11(3):e0150284. doi: 10.1371/journal.pone.0150284 (PMC4784907; doi:10.1371/journal.pone.0150284)
Supplement: S1 Table — (XLSX) [file pone.0150284.s001.xlsx]

## Sheet: Chemical effects
Bioset name	Sex	In vivo or in vitro	Category	Primary factor	Stat5b biomarker	AhR Biomrker	PPARalpha Biomarker	CAR Biomarker
GSE6089_Liver from mice fed high calorie diet + resveratrol _vs_ high calorie diet	No info	In vivo	Chemical	Resveratrol	13.3979	0	-3.39794	-3.22185
GSE11845_Liver from high caloric diet + 0.04% resveratrol _vs_ no resveratrol	No info	In vivo	Chemical	Resveratrol	8.92082	0	0.460548	-0.951947
GSE18858_Chem_MECL_2000ppm_Inhal_13w_5d_wk_F	Female	In vivo	Chemical	Methylene chloride	8.45593	-0.544242	-0.251037	4.49485
GSE18858_Chem_MECL_3000ppm_Inhal_13w_5d_wk_F	Female	In vivo	Chemical	Methylene chloride	7.76955	0.42159	0	6.39794
GSE25583_Liver of c-Met conditional null mice after fibrosis induction by CCL4 treatment - 1wk _vs_ 0d	No info	In vivo	Chemical	Carbon Tetrachloride	7.5376	-1.50585	-0.72262	0.279014
GSE18858_Chem_MECL_4000ppm_Inhal_13w_5d_wk_F	Female	In vivo	Chemical	Methylene chloride	7.37675	1.30892	1.72354	6
GSE36307_Liver of wildtype mice 15d after treatment with 120mg/kg ENU _vs_ untreated	No info	In vivo	Chemical	N-ethyl-N-nitrosourea	6.20761	-3.30103	-4	1.34008
GSE18858_Chem_COUM_200mg/kg_Gav_13w_Daily_F	Female	In vivo	Chemical	Coumarin	6.20066	-0.9694	0.38279	4.52288
GSE18858_Chem_BFUR_240mg/kg_Gav_13w_Daily_F	Female	In vivo	Chemical	Benzofuran	5.82391	0	5.00877	5.88606
GSE18858_Chem_MECL_500ppm_Inhal_13w_5d_wk_F	Female	In vivo	Chemical	Methylene chloride	5.69897	-0.313811	-0.527536	3.69897
GSE32444_Liver of hypothyroid male mice 24hr post-oral gavage with GC-1 _vs_ vehicle	Male	In vivo	Chemical	GC 1 compound	5.56864	1.28067	0	-0.521289
GSE25583_Liver of c-Met conditional null mice after fibrosis induction by CCL4 treatment - 3wk _vs_ 0d	No info	In vivo	Chemical	Carbon Tetrachloride	5.4437	0	-1.05998	0
GSE25583_Liver of c-Met conditional null mice after fibrosis induction by CCL4 treatment - 2wk _vs_ 0d	No info	In vivo	Chemical	Carbon Tetrachloride	5.29243	-1.13253	-1.21538	0.951947
GSE27038_Liver of 3mo old wildtype mice - tunicamycin challenged for 8hr _vs_ dextrose control	No info	In vivo	Chemical	Tunicamycin	5	-2.13668	-0.632458	-5.48149
GSE18858_Liver of mouse treated 13wk - 300ppm propylene glycol mono-t-butyl ether _vs_ ACO3 air vehicle	No info	In vivo	Chemical	Propylene glycol mono-t-butyl ether	4.69897	0.579055	0.433563	-0.845576
GSE19102_Liver of mice fed standard diet until 56wo - high fat + low SRT1720 _vs_ high fat until 82wo	No info	In vivo	Chemical	SRT1720	4.69897	0.923724	-1.62709	1.04001
GSE5128_Liver of mice treated 13wk with 2,3-Benzofuran _vs_ control	No info	In vivo	Chemical	Benzofuran	4.14874	1.22113	4.27572	5.61979
GSE11845_Liver from high caloric diet + 0.01% resveratrol _vs_ no resveratrol	No info	In vivo	Chemical	Resveratrol	4.09151	0	0	0
GSE40120_Chem_TCPOBOP_CAR-null_3mg/kg_IP_52h_Once_F	Female	In vivo	Chemical	TCPOBOP	4.05061	0	2.05061	-0.692718
GSE25583_Liver of c-Met conditional null mice after fibrosis induction by CCL4 treatment - 1d _vs_ 0d	No info	In vivo	Chemical	Carbon Tetrachloride	4	-0.832387	-0.485054	-1.29757
GSE25583_Liver of wildtype mice after fibrosis induction by CCL4 treatment - 1d _vs_ 0d	No info	In vivo	Chemical	Carbon Tetrachloride	3.39794	-1.27327	-0.645892	-1.59517
GSE11685_Chem_TBUHQ_HsPerk-null_40uM_Perf_35min_Contin_PS	No info	In vivo	Chemical	tert -Butylhydroquinone	3.30103	1.2426	1.34582	6.4318
GSE18858_Chem_IODO_93mg/kg_Gav_13w_Daily_F	Female	In vivo	Chemical	Iodoform	3.22185	-0.256804	-0.599289	-0.304693
GSE25583_Liver of wildtype mice after fibrosis induction by CCL4 treatment - 2wk _vs_ 0d	No info	In vivo	Chemical	Carbon Tetrachloride	3.22185	-1.05061	-2.24413	0
GSE29764_Livers of 2d old mice - mothers had high exposure to carbon black _vs_ untreated	No info	In vivo	Chemical	Carbon Black	2.88606	0.95117	-0.580705	0
EPA002_Chem_TRIAD_500ppm_Feed_90d_Contin_M	Male	In vivo	Chemical	Triadimefon	2.82391	0.400881	1.13608	6.01773
GSE19102_Liver of mice fed standard diet until 56wo - high fat + high SRT1720 _vs_ high fat until 82wo	No info	In vivo	Chemical	SRT1720	2.74473	1.33068	-1.26761	0.859178
GSE18858_Chem_BBMP_1250ppm_Feed_13w_Contin_F	Female	In vivo	Chemical	2,2-Bis(bromomethyl)-1,3-propanediol	2.61979	2.04576	-2.4318	2.24413
E-MEXP-1231_Chem_TCDD_C3H_0.4ug/kg_Gav_24h_Once_F	Female	In vivo	Chemical	2,3,7,8-Tetrachlorodibenzo-p-Dioxin	2.48149	1.73755	0	4.4318
GSE25583_Liver of wildtype mice after fibrosis induction by CCL4 treatment - 1wk _vs_ 0d	No info	In vivo	Chemical	Carbon Tetrachloride	2.46852	-1.22915	-1.94692	0.752518
GSE4740_Livers of adult mice 4hr post AFB1 injection 10ml per kg volume _vs_ 5ml per kg volume	No info	In vivo	Chemical	Aflatoxin B1	2.45593	-0.448672	-0.305307	0.399463
E-TOXM-18_Liver of male mice treated 2wk with 5000 ppm o-nitrotoluene _vs_ untreated	Male	In vivo	Chemical	2-nitrotoluene	2.4318	-1.31336	0.446967	1.23433
GSE40120_Chem_TCPOBOP_hCAR_3mg/kg_IP_6h_Once_F	Female	In vivo	Chemical	TCPOBOP	2.35655	-0.421361	0.568475	-2.29243
GSE18858_Chem_TCPN_40mg/kg_Gav_13w_Daily_F	Female	In vivo	Chemical	1,2,3-Trichloropropane	2.23657	-0.405607	-0.968592	0
GSE25583_Liver of wildtype mice after fibrosis induction by CCL4 treatment - 3wk _vs_ 0d	No info	In vivo	Chemical	Carbon Tetrachloride	2.23657	-1.68613	-1.22548	0.358625
GSE18858_Chem_DBET_62mg/kg_Gav_13w_Daily_F	Female	In vivo	Chemical	1,2-Dibromoethane	2.22185	-3	0.614572	6.95861
E-MEXP-2505_Chem_CHOLATE_5000ppm_Feed_30d_Contin_F	Female	In vivo	Chemical	CHOLATE	2.17393	-0.581533	0.815309	0.454198
GSE40120_Chem_CITCO_30mg/kg_IP_3d_Daily_F	Female	In vivo	Chemical	CITCO	2.05552	-1.55596	0	16.9586
GSE11685_Chem_TBUHQ_40uM_Perf_35min_Contin_PS	No info	In vivo	Chemical	tert -Butylhydroquinone	2.01773	1.21968	0	2.58503
EPA002_Chem_MYCLO_500ppm_Feed_90d_Contin_M	Male	In vivo	Chemical	Myclobutanil	2	0	1.08991	7.02687
E-TOXM-18_Liver of female mice treated 2wk with 75mg/kg methyleugenol _vs_ eugenol	Female	In vivo	Chemical	Methyleugenol	1.99568	1.73283	-0.670399	1.55909
GSE15633_Liver from Albumin-Cre Keap1 knockout mice + 30uM per kg CDDO-Im _vs_ untreated	Male	In vivo	Chemical	CDDO-Im	1.95861	3.69897	1.75203	-5.04576
GSE29764_Livers of female 2d old mice - mothers had high exposure to carbon black _vs_ untreated	Female	In vivo	Chemical	Carbon Black	1.93181	0.812197	0.29921	-0.493495
E-MEXP-1231_Chem_TCDD_C3H_4ug/kg_Gav_24h_Once_F	Female	In vivo	Chemical	2,3,7,8-Tetrachlorodibenzo-p-Dioxin	1.86012	8.00877	2.18046	8.50864
E-MEXP-2209/2539_Chem_QUERC_200uM_In_vitro_24h_Once_M	Male	In vitro	Chemical	Quercetin	1.82974	0.37479	1.57512	1.28316
GSE29929_Liver wildtype - 1mg/kg Tunicamycin treated for 6hr _vs_ vehicle control	No info	In vivo	Chemical	Tunicamycin	1.82102	-1.36151	-1.54668	-1.49485
GSE35934_Liver of mice 4hr after i.p. treatment with 4mg/kg LPS _vs_ mock treatment	No info	In vivo	Chemical	Lipopolysaccharide	1.82102	1.13136	-3	-5.24413
E-MEXP-2636_Chem_CURC_80uM_In_vitro_48h_Once_M	Male	In vitro	Chemical	Curcumin	1.80688	-0.971429	0.943095	2.31876
E-TABM-1139_Chem_BAP_60uM_In_vitro_24h_Once_M	Male	In vitro	Chemical	Benzo[a]pyrene	1.8041	10.5376	0.828859	6.37675
E-TABM-1139_Chem_BAP_15uM_In_vitro_24h_Once_M	Male	In vitro	Chemical	Benzo[a]pyrene	1.72816	7.69897	-0.471469	2.92082
GSE18858_Chem_DCBZ_400mg/kg_Gav_13w_Daily_F	Female	In vivo	Chemical	1,4-Dichlorobenzene	1.61261	0.277366	0.325414	8.95861
GSE18858_Liver of mouse treated 13wk - 75ppm propylene glycol mono-t-butyl ether _vs_ ACO3 air vehicle	No info	In vivo	Chemical	Propylene glycol mono-t-butyl ether	1.57675	-1.59346	-0.432033	-0.621057
GSE33248_Chem_DMBA_20mg/kg_IP_4h_Once_M	Male	In vivo	Chemical	Dimethylbenzanthracene	1.53611	1.74232	0	1.48945
GSE24907_Liver of male MutaTM mice 40.6 strain 3d after 28d oral gavage with 25mg/kg BaP _vs_ vehicle	Male	In vivo	Chemical	Benzo[a]pyrene	1.52143	2.50864	-0.234853	1.34775
E-MEXP-2209/2539_Chem_8-HQ_150uM_In_vitro_24h_Once_M	Male	In vitro	Chemical	8-Hydroxyquinoline	1.48812	1.08302	0	4.74473
E-MEXP-2209/2539_Chem_2-NP_2mM_In_vitro_24h_Once_M	Male	In vitro	Chemical	2-Nonylphenol	1.48678	1.21538	2.65758	0
GSE38880_Liver of mice given subtherapeutic doses of penicillin for 7wk _vs_ untreated controls	No info	In vivo	Chemical	Penicillin	1.46725	-0.596708	3.39794	4.22915
GSE9630_Liver from LRD-diet mice + 10ppb arsenic water _vs_ not-exposed	No info	In vivo	Chemical	Arsenic	1.44977	0.906929	0	-0.355956
GSE23115_Liver of P8 mice from mother treated with EtOH (fertilization to gestation 8.5d) _vs_ untreated	No info	In vivo	Chemical	Ethanol	1.4034	-0.617083	0.744969	-0.551603
GSE17649_Chem_APAP_SJL_300mg/kg_IP_6h_Once_M	Male	In vivo	Chemical	Acetaminophen	1.4023	1.32239	-0.677161	1.52724
GSE40120_Chem_PB_CAR-null_100mg/kg_IP_3d_Daily_F	Female	In vivo	Chemical	Phenobarbital	1.39577	-0.33677	-0.230992	-2.03621
GSE35058_Hepatocytes 30uM Tacrolimus treated for 24hr _vs_ vehicle control	No info	In vitro	Chemical	FK506	1.38616	0.234182	-0.741123	1.05899
GSE6305_Livers from Poloxamer P-407 treated mice 96d _vs_ untreated_GPL2881	No info	In vivo	Chemical	Poloxamer	1.36251	-0.759201	2.0655	2.05061
E-MEXP-2636_Chem_RESORC_2000uM_In_vitro_24h_Once_M	Male	In vitro	Chemical	Resorcinol	1.34969	1.90309	0	1.47886
E-MEXP-2636_Chem_DMBA_500uM_In_vitro_48h_Once_M	Male	In vitro	Chemical	Dimethylbenzanthracene	1.31605	10.1079	0.791559	3.69897
GSE11252_Liver after 48hr of MMS treatment _vs_ untreated	No info	In vivo	Chemical	Methyl Methanesulfonate	1.3098	0.567191	2.07058	1.82974
E-MEXP-2209/2539_Chem_2-CP_125uM_In_vitro_48h_Once_M	Male	In vitro	Chemical	2-(Chloromethyl)pyridine.HCl	1.29671	-0.619608	-0.702021	-2.63827
GSE37415_Chem_PHLORI_10000ppm_Feed_2w_Contin_M	Male	In vivo	Chemical	Phloridzin	1.25806	0.859178	-3.52288	-4.42022
E-MEXP-1231_Chem_TCDD_C3H_40ug/kg_Gav_24h_Once_F	Female	In vivo	Chemical	2,3,7,8-Tetrachlorodibenzo-p-Dioxin	1.25337	9.79588	1.97469	7.10791
GSE18858_Liver of mouse treated 13wk - 100mg per kg 1,4-dichlorobenzene _vs_ CCO5 corn oil vehicle	No info	In vivo	Chemical	1,4-Dichlorobenzene	1.21896	0.626353	-0.313364	1.8962
GSE18858_Chem_MECL_100ppm_Inhal_13w_5d_wk_F	Female	In vivo	Chemical	Methylene chloride	1.1831	0.516698	0.272947	1.78252
GSE33248_Chem_DBP_6mg/kg_IP_28d_Once_M	Male	In vivo	Chemical	DBP	1.1343	3.39794	0	-1.65758
GSE55003_Chem_CDDO_Im_Nrf2-null_30uM/kg_Gav_6h_Once_M	Male	In vivo	Chemical	CDDO-Im	1.11862	0	5.55284	11.9586
E-TABM-1139_Chem_BAP_30uM_In_vitro_24h_Once_M	Male	In vitro	Chemical	Benzo[a]pyrene	1.06854	7.17393	0.619246	1.9914
GSE55084_Chem_CIPRO_250mg/kg_Gav_8h_Once_F	Female	In vivo	Chemical	Ciprofibrate	1.06098	-0.669181	25.8861	2.79588
GSE29929_Liver with liver specific PERK KO - 1mg/kg Tunicamycin treated for 6hr _vs_ vehicle control	No info	In vivo	Chemical	Tunicamycin	1.05404	-2.95861	-1.29671	0.870632
GSE9630_Liver from mice injected with arsenite _vs_ vehicle	No info	In vivo	Chemical	Arsenite	1.05208	-2.74473	0.384681	4
EPA002_Chem_EPOXI_50ppm_Feed_30d_Contin_M	Male	In vivo	Chemical	Epoxiconazole	1.04769	0	0	6.65758
E-MEXP-82_Liver of mice 24hr after non-toxic dose (151mg/kg) of paracetamol _vs_ saline vehicle	No info	In vivo	Chemical	Acetaminophen	1.04721	0.525347	0.488785	0
GSE29121_CD133+ MIC1-1C3+ liver cells from adult mice fed 0.1% DDC for 2wk _vs_ no DDC	No info	In vitro	Chemical	5-diethoxycarbonyl-1,4-dihydrocollidine	1.03716	-0.880414	-0.576426	0.251502
E-MEXP-2209/2539_Chem_2-CP_125uM_In_vitro_24h_Once_M	Male	In vitro	Chemical	2-(Chloromethyl)pyridine.HCl	1.0348	0	-0.634699	0.673869
E-MEXP-2209/2539_Chem_CSA_1uM_In_vitro_24h_Once_M	Male	In vitro	Chemical	Cyclosporin A	1.02687	0.820736	0	0
GSE35058_Hepatocytes 1nM Okadaic acid treated for 24hr _vs_ vehicle control	No info	In vitro	Chemical	Okadaic acid	1.0013	0	0	-0.66035
GSE35058_Hepatocytes 10uM Lead acetate treated for 24hr _vs_ vehicle control	No info	In vitro	Chemical	Lead acetate	0.979225	0.354873	-1.16622	1.32148
RR001_Chem_TVX_150mg/kg_Gav_3h_Once_M	Male	In vivo	Chemical	Trovofloxacin	0.964971	1.82102	-4.33724	-2.85387
E-MEXP-2209/2539_Chem_CSA_1uM_In_vitro_12h_Once_M	Male	In vitro	Chemical	Cyclosporin A	0.960189	-1.23732	0	0
GSE8396_Liver from PPARa-null mice - fenofibrate treated 6hr _vs_ untreated	Male	In vivo	Chemical	Fenofibrate	0.932185	0.629487	0.791021	3.52288
GSE11382_Chem_AFB1_7ug/kg_IP_38w_Once_F	Female	In vivo	Chemical	Aflatoxin B1	0.918653	1.39794	0	1.88941
E-MEXP-2209/2539_Chem_2-AAF_125uM_In_vitro_24h_Once_M	Male	In vitro	Chemical	2-Acetylaminofluorene	0.90763	1.95861	0.403293	4.11919
GSE55003_Chem_CDDO_Im_30uM/kg_Gav_6h_Once_M	Male	In vivo	Chemical	CDDO-Im	0.880414	-0.700275	1.62525	13.7447
E-MEXP-2209/2539_Chem_ANAC_2mM_In_vitro_48h_Once_M	Male	In vitro	Chemical	o-Anthranilic acid	0.876475	-0.732828	1.65561	1
GSE10082_Liver from AHR KO + TCDD _vs_ AHR KO + corn oil	No info	In vivo	Chemical	2,3,7,8-Tetrachlorodibenzo-p-Dioxin	0.857924	0	0	0
GSE38136_Livers from male BALB/C mice fed diet supplemented with 0.1% quercetin _vs_ untreated controls	Male	In vivo	Chemical	Quercetin	0.816161	-2.85387	0	0
RR001_Chem_LVX_375mg/kg_Gav_3h_Once_M	Male	In vivo	Chemical	Levofloxacin+lipopolysaccharide	0.79833	0	-1.54975	-1.55284
GSE11252_Liver after 12hr of MMS treatment _vs_ untreated	No info	In vivo	Chemical	Methyl Methanesulfonate	0.790217	0	1.08513	0.738499
GSE11252_Liver from Aag null mouse after 48hr of MMS treatment _vs_ untreated	No info	In vivo	Chemical	Methyl Methanesulfonate	0.771343	0.233141	0.312739	1.63451
GSE4740_Livers of adult mice 24hr post AFB1 injection 5ml per kg volume _vs_ vehicle	No info	In vivo	Chemical	Aflatoxin B1	0.764219	0.413188	-0.40605	-1.14935
E-TOXM-18_Liver of female mice treated 2wk with 75mg/kg methyleugenol _vs_ untreated	Female	In vivo	Chemical	methyleugenol	0.75597	0.942334	0	-0.335076
GSE9630_Liver from LRD-diet mice + 100ppb arsenic water _vs_ not-exposed	No info	In vivo	Chemical	Arsenic	0.732125	2.31876	0.597395	-1.91721
GSE32444_Liver of euthyroid male mice 24hr post-oral gavage with GC-1 _vs_ vehicle	Male	In vivo	Chemical	GC 1 compound	0.715795	1.08725	1.24872	-3.52288
GSE11252_Liver from Aag null mouse after 12hr of MMS treatment _vs_ untreated	No info	In vivo	Chemical	Methyl Methanesulfonate	0.702458	0	0.390192	0
GSE11796_Hepatoma AHR mutant derived from Hepa-1c1c7 cell line + 5uM benzo[a]pyrene 8hr _vs_ DMSO	No info	In vivo	Chemical	Benzo[a]pyrene	0.694219	0	1.25181	0
E-TOXM-18_Liver of female mice treated 2wk with 75mg/kg eugenol _vs_ untreated	Female	In vivo	Chemical	Eugenol	0.688246	0	0.416915	-0.861382
GSE17649_Chem_APAP_DBA_2_300mg/kg_IP_6h_Once_M	Male	In vivo	Chemical	Acetaminophen	0.687823	2.39794	-0.795066	-6.1549
GSE35058_Hepatocytes 1mM Trichloroethane treated for 24hr _vs_ vehicle control	No info	In vitro	Chemical	1,1,1,-Trichloroethane	0.680894	0.62764	0	-0.702021
GSE30940_Liver of mice fed 90d - drinking source water (DSW) _vs_ distilled water	No info	In vivo	Chemical	Drinking source water	0.636764	-1.88606	2.02228	5.74473
GSE4740_Livers of 4 day old mice 24hr post AFB1 injection _vs_ untreated	No info	In vivo	Chemical	Aflatoxin B1	0.628009	0	-0.275724	2.07572
GSE2431_Liver from mice fed with control diet + glipizide _vs_ control diet	No info	In vivo	Chemical	Glipizide	0.612077	-0.704213	-0.809108	0
GSE9786_Liver from PPARalpha knockout mice treated with 3mg/kg/day perfluorooctanoic acid 7d _vs_ vehicle	Male	In vivo	Chemical	Perfluorooctanoic acid	0.602408	0	0.54607	25.1612
E-MEXP-82_Liver of mice 1hr after non-toxic dose (151mg/kg) of paracetamol _vs_ saline vehicle	No info	In vivo	Chemical	Acetaminophen	0.601713	-1.50724	-0.820448	0
GSE33248_Chem_ETOH_1000mg/kg_IP_14d_Once_M	Male	In vivo	Chemical	Ethanol	0.598255	0	0	-3.09691
EPA002_Chem_PCZ_100ppm_Feed_30d_Contin_M	Male	In vivo	Chemical	Propiconazole	0.59159	0	0.510323	-2.48149
GSE33248_Chem_DMN_5mg/kg_IP_4h_Once_M	Male	In vivo	Chemical	Dimethylnitrosamine	0.58956	0	0.546682	0.677781
GSE33248_Chem_PB_30mg/kg_IP_20h_Once_M	Male	In vivo	Chemical	Phenobarbital	0.568636	0	0.954677	-9.76955
GSE17880_Liver of mice treated with 900mg/kg/d 2-butoxyethanol 7d _vs_ vehicle	No info	In vivo	Chemical	2-Butoxyethanol	0.562567	-0.9897	0	-2.20066
E-TABM-1139_Chem_BAP_Xpa/p53-null_60uM_In_vitro_24h_Once_M	Male	In vitro	Chemical	Benzo[a]pyrene	0.546988	1.2204	-1.60033	4.10791
RR001_Chem_TVXLPS_vsAll_groups_Gav_IP_Once_M	Male	In vivo	Chemical	Trovofloxacin+lipopolysaccharide	0.541513	-1.33724	1.38722	0.339799
GSE4740_Livers of adult mice 4hr post AFB1 injection 10ml per kg volume _vs_ vehicle	No info	In vivo	Chemical	Aflatoxin B1	0.533874	0	0.299556	0.709298
GSE9796_Liver of wildtype mouse + PFOA 1mg per kg _vs_ wildtype untreated	No info	In vivo	Chemical	Perfluorooctanoic acid	0.525638	-0.311224	0.930702	1.06854
EPA002_Chem_PCZ_500ppm_Feed_4d_Contin_M	Male	In vivo	Chemical	Propiconazole	0.519706	0	-0.757459	9.14267
GSE18858_Chem_TFEL_1250ppm_Inhal_13w_5d_wk_F	Female	In vivo	Chemical	Tetrafluoroethylene	0.50307	0	1.23136	-3.52288
GSE4740_Livers of adult mice 4hr post AFB1 injection 5ml per kg volume _vs_ vehicle	No info	In vivo	Chemical	Aflatoxin B1	0.495257	0	0	0
GSE22949_Liver 4hr post 10mg/kg IDFP treatment _vs_ DMSO control	No info	In vivo	Chemical	isopropoyl dodecyl fluorophosphonate	0.493089	-0.518701	3.69897	0.339135
GSE40120_Chem_CITCO_CAR-null_30mg/kg_IP_3d_Daily_F	Female	In vivo	Chemical	CITCO	0.488384	0.784098	-1.17849	-3.04576
GSE38067_Livers of diabetic mice (STZ-induced) - 0.1% quercetin diet for 14d _vs_ control diet	No info	In vivo	Chemical	Quercetin	0.485452	-0.922632	-0.751046	0
GSE16207_Liver 24hr after Francisella tularensis challege - Ft LPS pretreatment _vs_ saline pretreatment	No info	In vivo	Chemical	Lipopolysaccharide	0.484259	0.487983	-0.979639	0
GSE10285_Wildtype hepatocytes - treated with 100mM EtOH _vs_ untreated	No info	In vitro	Chemical	Ethanol	0.470185	0.656394	0	3.69897
RR001_Chem_TVX_vs_LVX_in_background_of_LPS_LPS_Gav_Once_M	Male	In vivo	Chemical	Trovofloxacin	0.405939	1.00568	1.383	-1.46218
E-MEXP-2209/2539_Chem_ANAC_2mM_In_vitro_24h_Once_M	Male	In vitro	Chemical	o-Anthranilic acid	0.373865	-0.271565	0.262648	1.33442
GSE10823_Mouse liver trichloroethylene repeated dose _vs_ single dose_GPL81	No info	In vivo	Chemical	Trichloroethylene	0.371815	0.613144	0.430158	0
GSE26728_Liver of mice exposed 50ug/Kg/day bisphenol A for 28d _vs_ untreated controls	No info	In vivo	Chemical	bisphenol A	0.366734	0.551758	-5.34679	-2.4318
GSE17649_Chem_APAP_C57B6_300mg/kg_IP_3h_Once_M	Male	In vivo	Chemical	Acetaminophen	0.349887	-2.92082	-1.68825	1.93181
GSE11252_Liver after 6hr of MMS treatment _vs_ untreated	No info	In vivo	Chemical	Methyl Methanesulfonate	0.326979	0.477947	0	0
GSE35058_Hepatocytes 3uM Sodium arsenite treated for 24hr _vs_ vehicle control	No info	In vitro	Chemical	Sodium arsenite	0.323215	-1.34104	-3.22185	2.74473
GSE17925_Hepatocytes from C57BL6-J Ahrb/b (wt) mice - 10nM TCDD treated for 6hr _vs_ DMSO control	No info	In vitro	Chemical	2,3,7,8-Tetrachlorodibenzo-p-Dioxin	0.322667	4.01773	0	0
GSE10285_Transglutaminase-2 null hepatocytes - treated with 100mM EtOH _vs_ untreated	No info	In vitro	Chemical	Ethanol	0.294735	-1.25104	-0.376751	3.22185
GSE17649_Chem_APAP_SJL_300mg/kg_IP_3h_Once_M	Male	In vivo	Chemical	Acetaminophen	0.290985	2.76955	-8.4318	2.74473
GSE35961_Livers from induced nonalcoholic steatohepatitis mice + 0.1% metformin _vs_ untreated controls	No info	In vivo	Chemical	Metformin	0.2909	-0.50948	-2.16115	0.678195
E-MEXP-2209/2539_Chem_AFB1_15uM_In_vitro_24h_Once_M	Male	In vitro	Chemical	Aflatoxin B1	0.283746	-0.766496	-0.805763	-0.368759
GSE27038_Liver of 3mo old Ire1a knockout mice - tunicamycin challenged for 8hr _vs_ dextrose control	No info	In vivo	Chemical	Tunicamycin	0.263285	-1.5157	0.86774	-0.547141
E-MEXP-2209/2539_Chem_MITC_5uM_In_vitro_48h_Once_M	Male	In vitro	Chemical	Mitomycin C	0.237471	0	-3.39794	-0.393404
E-MEXP-1302_Chem_METFORM_600mg/kg_Gav_2h_Once_M	Male	In vivo	Chemical	Metformin	0	-2.3098	0	0
E-MEXP-1302_Chem_PHENFORM_200mg/kg_Gav_2h_Once_M	Male	In vivo	Chemical	PHENFORM	0	-1.53165	0.361411	0
E-MEXP-2209/2539_Chem_2-NP_2mM_In_vitro_48h_Once_M	Male	In vitro	Chemical	2-Nonylphenol	0	-0.449894	2.95861	3.1549
E-MEXP-2209/2539_Chem_8-HQ_150uM_In_vitro_48h_Once_M	Male	In vitro	Chemical	8-Hydroxyquinoline	0	0.665949	-2.34679	0.863914
E-MEXP-2209/2539_Chem_AFB1_15uM_In_vitro_12h_Once_M	Male	In vitro	Chemical	Aflatoxin B1	0	0.502517	-1.06098	0
E-MEXP-2209/2539_Chem_BaP_30uM_In_vitro_24h_Once_M	Male	In vitro	Chemical	Benzo[a]pyrene	0	9.4437	1.21753	2.20761
E-MEXP-2209/2539_Chem_DMN_2mM_In_vitro_24h_Once_M	Male	In vitro	Chemical	Dimethylnitrosamine	0	1.65956	-2.82391	1.04335
E-MEXP-2209/2539_Chem_MITC_5uM_In_vitro_24h_Once_M	Male	In vitro	Chemical	Mitomycin C	0	1.96257	-1.46852	3.1549
E-MEXP-2636_Chem_DMBA_500uM_In_vitro_24h_Once_M	Male	In vitro	Chemical	Dimethylbenzanthracene	0	4.69897	-1.52871	3.69897
E-MEXP-2636_Chem_PHEN_1500uM_In_vitro_24h_Once_M	Male	In vitro	Chemical	PHENFORM	0	1.01863	1.7986	2.18709
E-MEXP-37_Fetal liver macrophages from wildtype mice treated with all-trans retinoic acid _vs_ untreated	No info	In vitro	Chemical	Tretinoin	0	0	0	0.375099
E-MEXP-438_Liver of mice with liver-specific Mtf1 KO - 6hr post 20uM/kg cadmium I.P. injection _vs_ untreated	No info	In vivo	Chemical	Cadmium	0	0	0	0.735891
E-MEXP-490_Livers of diabetic obese mice (db/db) treated 2hr with 400mg/kg metformin _vs_ vehicle	No info	In vivo	Chemical	Metformin	0	0	0	0
E-MEXP-490_Livers of diabetic obese mice (db/db) treated 2hr with 50mg/kg metformin _vs_ vehicle	No info	In vivo	Chemical	Metformin	0	0	0	-1.17718
E-MEXP-82_Liver of mice 1hr after toxic dose (529mg/kg) of paracetamol _vs_ saline vehicle	No info	In vivo	Chemical	Acetaminophen	0	1.25885	-0.504317	-0.39794
EPA002_Chem_MYCLO_100ppm_Feed_30d_Contin_M	Male	In vivo	Chemical	Myclobutanil	0	0	0	-1.25337
EPA002_Chem_MYCLO_500ppm_Feed_30d_Contin_M	Male	In vivo	Chemical	Myclobutanil	0	1.15243	-5.13668	5.02687
EPA002_Chem_MYCLO_500ppm_Feed_4d_Contin_M	Male	In vivo	Chemical	Myclobutanil	0	-1.98716	-1.37059	9.04096
E-TABM-1139_Chem_BAP_5uM_In_vitro_24h_Once_M	Male	In vitro	Chemical	Benzo[a]pyrene	0	2.79588	0.388914	0.871924
E-TABM-1139_Chem_BAP_Xpa/p53-null_15uM_In_vitro_24h_Once_M	Male	In vitro	Chemical	Benzo[a]pyrene	0	5.16115	-1.91364	5.22185
E-TABM-1139_Chem_BAP_Xpa/p53-null_30uM_In_vitro_24h_Once_M	Male	In vitro	Chemical	Benzo[a]pyrene	0	2.69897	-2.46852	3
GSE11116_Liver ATF4 KO expressing Fv2E-PERK fusion protein activated with 0.2mg/kg AP20187 _vs_ untreated	No info	In vivo	Chemical	AP20187	0	-0.511308	-0.523458	0
GSE11252_Liver after 24hr of MMS treatment _vs_ untreated	No info	In vivo	Chemical	Methyl Methanesulfonate	0	0.497573	1.64589	0.218963
GSE11252_Liver from Aag null mouse after 6hr of MMS treatment _vs_ untreated	No info	In vivo	Chemical	Methyl Methanesulfonate	0	-0.582362	0.467628	0.500863
GSE11346_Liver from C57BL/6 mice + 20mg /m3 Diesel Exhaust Particles 90min for 4d _vs_ filtered air control	No info	In vivo	Chemical	Vehicle Emissions	0	0	0.410497	-1.35067
GSE11796_Hepatoma AHR mutant derived from Hepa-1c1c7 cell line + 5nM tetradioxin 8hr _vs_ DMSO	No info	In vivo	Chemical	2,3,7,8-Tetrachlorodibenzo-p-Dioxin	0	-0.576263	0	-0.466355
GSE11845_Liver from standard diet + 0.01% resveratrol _vs_ standard diet	No info	In vivo	Chemical	Resveratrol	0	0	-0.96457	-1.95468
GSE11845_Liver from standard diet fed every-other-day + 0.01% resveratrol _vs_ no resveratrol	No info	In vivo	Chemical	Resveratrol	0	0	1.12321	-0.385525
GSE11845_Liver from standard diet fed every-other-day + 0.04% resveratrol _vs_ no resveratrol	No info	In vivo	Chemical	Resveratrol	0	0	0.814741	0
GSE15859_Liver from AHR knockout mice treated 19hr with 1000ug/kg dioxin _vs_ corn oil control	Male	In vivo	Chemical	2,3,7,8-Tetrachlorodibenzo-p-Dioxin	0	0	-1.67366	1.16494
GSE16777_Liver from CD-1 mice treated for 4d with phenobarbital _vs_ control	No info	In vivo	Chemical	Phenobarbital	0	-2.85387	-0.440932	23.1192
GSE17649_Chem_APAP_DBA_2_300mg/kg_IP_3h_Once_M	Male	In vivo	Chemical	Acetaminophen	0	4.74473	1.06905	-3.52288
GSE18786_Liver (fresh) of B6C3F1 mice 4hr after 3d daily exposure to 150mg/kg BaP _vs_ corn oil vehicle	No info	In vivo	Chemical	Benzo[a]pyrene	0	0.251347	0	0.346209
GSE18786_Liver (frozen) of B6C3F1 mice 4hr after 3d daily exposure to 150mg/kg BaP _vs_ corn oil vehicle	No info	In vivo	Chemical	Benzo[a]pyrene	0	0.778847	0.314617	0
GSE18858_Chem_DIAZ_200ppm_Feed_13w_Contin_F	Female	In vivo	Chemical	Diazinon	0	-0.293965	-0.510042	0
GSE18858_Chem_NPTH_30ppm_Inhal_13w_5d_wk_F	Female	In vivo	Chemical	Naphthalene	0	-1.53165	0	0.7716
GSE18858_Chem_PCNB_8187ppm_Feed_13w_Contin_F	Female	In vivo	Chemical	Pentachloronitrobenzene	0	0.614572	0	4.08619
GSE18858_Chem_TCPN_20mg/kg_Gav_13w_Daily_F	Female	In vivo	Chemical	1,2,3-Trichloropropane	0	-2.88606	0	0.640165
GSE18858_Chem_TCPN_2mg/kg_Gav_13w_Daily_F	Female	In vivo	Chemical	1,2,3-Trichloropropane	0	-0.669789	0	0.619608
GSE18858_Chem_TCPN_6mg/kg_Gav_13w_Daily_F	Female	In vivo	Chemical	1,2,3-Trichloropropane	0	-0.523168	-0.924818	0
GSE18858_Liver of mouse treated 13wk - 2mg per cubed meter vanadium pentoxide _vs_ ACO3 air vehicle	No info	In vivo	Chemical	vanadium pentoxide	0	0	0	0
GSE19487_Liver from C57BL/6 mice exposed 11d to 40mg/m3 1hr/d nano-TiO2 by inhalation _vs_ untreated controls	No info	In vivo	Chemical	titanium dioxide	0	0	0	0.797512
GSE19865_Fibrotic liver induced in mice with 6wk CCL4 treatment _vs_ mock-induced normal control	No info	In vivo	Chemical	Carbon Tetrachloride	0	0.59363	0.286425	0.9914
GSE19865_Fibrotic liver induced in mice with 8wk CCL4 treatment _vs_ mock-induced normal control	No info	In vivo	Chemical	Carbon Tetrachloride	0	-0.695079	0	-0.491201
GSE20979_Hepatocytes infected with HDAC4/HDAC5 shRNA - treated 4hr with forskolin _vs_ DMSO	No info	In vitro	Chemical	Forskolin	0	1.4318	0	-0.823909
GSE2431_Liver from mice fed with control diet + glipizide + metformin _vs_ control diet	No info	In vivo	Chemical	Metformin+Glipizide	0	-0.255707	0.334044	0.379344
GSE29121_CD133- MIC1-1C3- liver cells from adult mice fed 0.1% DDC for 2wk _vs_ no DDC	No info	In vitro	Chemical	5-diethoxycarbonyl-1,4-dihydrocollidine	0	0.870632	0	0.553308
GSE32121_Hepatocytes treated with PPARdelta agonist GW1516 _vs_ DMSO control	No info	In vitro	Chemical	GW1516	0	-0.489187	0.6066	0.448184
GSE33248_Chem_AAT_300mg/kg_IP_14d_Once_M	Male	In vivo	Chemical	Aminoazotoluene	0	1.54975	0	-0.982967
GSE33248_Chem_AAT_300mg/kg_IP_28d_Once_M	Male	In vivo	Chemical	Aminoazotoluene	0	1.01323	0	-3.30103
GSE33248_Chem_DBP_6mg/kg_IP_14d_Once_M	Male	In vivo	Chemical	DBP	0	4.69897	0.738261	-2.04576
GSE33248_Chem_DBP_6mg/kg_IP_20h_Once_M	Male	In vivo	Chemical	DBP	0	2.60206	0	-0.799697
GSE33248_Chem_DMBA_20mg/kg_IP_20h_Once_M	Male	In vivo	Chemical	Dimethylbenzanthracene	0	2.19382	0	-0.704213
GSE33248_Chem_ENU_150mg/kg_IP_14d_Once_M	Male	In vivo	Chemical	N-ethyl-N-nitrosourea	0	0.818156	0.632831	-2.79588
GSE33248_Chem_ENU_150mg/kg_IP_28d_Once_M	Male	In vivo	Chemical	N-ethyl-N-nitrosourea	0	-2.85387	0	0
GSE33248_Chem_ETOH_1000mg/kg_IP_4h_Once_M	Male	In vivo	Chemical	Ethanol	0	-1.14206	0	0
GSE33248_Chem_PB_30mg/kg_IP_14d_Once_M	Male	In vivo	Chemical	Phenobarbital	0	-2.85387	-1.39041	-4
GSE35058_Hepatocytes 300uM Carbon tetrachloride treated for 24hr _vs_ vehicle control	No info	In vitro	Chemical	Carbon Tetrachloride	0	0.719422	0	2.76955
GSE35058_Hepatocytes Sodium 5% DMSO for 24hr _vs_ 5% PBS	No info	In vitro	Chemical	Dimethyl Sulfoxide	0	1.74958	-0.965773	0
GSE35934_Liver of mice 4hr after i.p. treatment with 4mg/kg LPS + genipin _vs_ mock treatment	No info	In vivo	Chemical	Lipopolysaccharide+genipin	0	0.570894	-0.871601	-1.15304
GSE38350_Hepatoma Hepa1c1c7 cells treated 6hr with 100uM diethyl maleate _vs_ DMSO vehicle controls	Male	In vitro	Chemical	diethyl maleate	0	1.17005	0	1.05651
GSE4740_Livers of adult mice 24hr post AFB1 injection 10ml per kg volume _vs_ 5ml per kg volume	No info	In vivo	Chemical	Aflatoxin B1	0	0	0	-0.609949
GSE5241_Liver of autoimmune-prone MRL mice IP-injected 6wk 2x per wk - DCAA _vs_ DCAC	No info	In vivo	Chemical	2,2-dichloroacetyl chloride	0	0	0	-0.869666
GSE54597_Chem_PB_0_15mg/kg_Gav_7d_Daily_F	Female	In vivo	Chemical	Phenobarbital	0	-1.91721	0.574466	0
GSE54597_Chem_PB_1_5mg/kg_Gav_7d_Daily_M	Male	In vivo	Chemical	Phenobarbital	0	-0.720561	-0.711974	-0.354185
GSE54597_Chem_PB_15mg/kg_Gav_2d_Daily_F	Female	In vivo	Chemical	Phenobarbital	0	0	0	6.08092
GSE54597_Chem_PB_15mg/kg_Gav_7d_Daily_F	Female	In vivo	Chemical	Phenobarbital	0	-2.23657	-0.653061	5.4437
GSE54597_Chem_PB_15mg/kg_Gav_7d_Daily_M	Male	In vivo	Chemical	Phenobarbital	0	-1.15989	0	5.63827
GSE55084_Chem_COBALT_60mg/kg_IP_48h_Once_M	Male	In vivo	Chemical	Cobalt chloride	0	-1.27984	-0.306097	1.86328
GSE55084_Chem_LPS_1mg/kg_IP_6h_Once_F	Female	In vivo	Chemical	Lipopolysaccharide	0	0.303032	-8.16749	-7.69897
GSE55084_Chem_LPS_1mg/kg_IP_6h_Once_M	Male	In vivo	Chemical	Lipopolysaccharide	0	2.07058	-1.1707	0.367441
GSE55756_Chem_PFNA_PPARa-null_1mg/kg_Gav_7d_Daily_M	Male	In vivo	Chemical	Perfluorononanoic acid	0	-0.989276	0.475474	9.92082
GSE8396_Liver from PPARa-null mice - WY14643 treated 6hr _vs_ untreated	Male	In vivo	Chemical	WY-14,643	0	4.14874	0	-0.813892
GSE9630_Liver from LRD-diet mice + 10ppb arsenic food _vs_ not-exposed	No info	In vivo	Chemical	Arsenic	0	1.0278	0	-3.09691
GSE9630_Liver from mice injected with arsenite and dexamethasone _vs_ dexamethasone	No info	In vivo	Chemical	Arsenite	0	-0.29056	0	-1.30892
GSE9796_Liver of PPARalpha null mouse + PFOA 1mg per kg _vs_ PPARalpha null untreated	No info	In vivo	Chemical	Perfluorooctanoic acid	0	0	0	2.63827
GSE9796_Liver of PPARalpha null mouse + WY14643 _vs_ PPARalpha null + vehicle	No info	In vivo	Chemical	WY-14,643	0	0	-0.941195	0
RR001_Chem_TVX_LPS_150mg/kg_Gav_3h_Once_M	Male	In vivo	Chemical	Trovofloxacin	0	1.65758	0	-2.00877
GSE40120_Chem_CITCO_hCAR_30mg/kg_IP_3d_Daily_F	Female	In vivo	Chemical	CITCO	-0.225629	-2.65758	1.14874	15.8861
E-MEXP-2636_Chem_RESORC_2000uM_In_vitro_48h_Once_M	Male	In vitro	Chemical	Resorcinol	-0.245499	0	0.780677	0.435216
GSE11116_Liver ATF4 WT expressing Fv2E-PERK fusion protein activated with 0.2mg/kg AP20187 _vs_ untreated	No info	In vivo	Chemical	AP20187	-0.257432	-0.253444	0.224244	0
GSE32121_Hepatocytes treated with PPARdelta agonist KD3010 _vs_ DMSO control	No info	In vitro	Chemical	KD3010	-0.268653	1.36051	0.573164	0
E-MEXP-2636_Chem_CURC_80uM_In_vitro_24h_Once_M	Male	In vitro	Chemical	Curcumin	-0.291834	-1.14026	-1.83565	2.49485
GSE11346_Liver from C57BL/6 mice + 20mg/m3 Carbon Black 90min for 4d _vs_ filtered air control	No info	In vivo	Chemical	Carbon Black	-0.309804	-0.462559	0	-0.405276
GSE35058_Hepatocytes 1uM Cyclosporin A treated for 24hr _vs_ vehicle control	No info	In vitro	Chemical	Cyclosporin A	-0.314258	0.937794	0.902396	0.341416
GSE16777_Liver from CD-1 mice treated for 4d with propiconazole _vs_ control	No info	In vivo	Chemical	Propiconazole	-0.337809	0.391688	-0.375821	12.8861
GSE4740_Livers of 4 day old mice 24hr post AFB1 injection _vs_ vehicle	No info	In vivo	Chemical	Aflatoxin B1	-0.344765	0.6362	0	1.20482
GSE55084_Chem_TCDD_10ug/kg_IP_48h_Once_M	Male	In vivo	Chemical	2,3,7,8-Tetrachlorodibenzo-p-Dioxin	-0.404724	5.92082	2.11351	2.33724
E-MEXP-2209/2539_Chem_AFB1_15uM_In_vitro_36h_Once_M	Male	In vitro	Chemical	Aflatoxin B1	-0.404835	-0.885723	-0.390833	-4.65758
GSE38136_Livers from male BALB/C mice fed diet supplemented with 0.5% quercetin _vs_ untreated controls	Male	In vivo	Chemical	Quercetin	-0.408713	5.26761	-1.39794	-1.98716
E-MEXP-2209/2539_Chem_DMN_2mM_In_vitro_48h_Once_M	Male	In vitro	Chemical	Dimethylnitrosamine	-0.414765	-0.573164	-0.427942	-2.30103
GSE5241_Liver of autoimmune-prone MRL mice IP-injected 6wk 2x per wk - DCAC _vs_ corn oil vehicle	No info	In vivo	Chemical	2,2-dichloroacetyl chloride	-0.439854	-0.350763	0	-0.804931
GSE35058_Hepatocytes 1nM Calyculin A treated for 24hr _vs_ vehicle control	No info	In vitro	Chemical	Calyculin A	-0.441772	0.274578	0	-0.244888
GSE5241_Liver of autoimmune-prone MRL mice IP-injected 6wk 2x per wk - DCAA _vs_ corn oil vehicle	No info	In vivo	Chemical	dichloroacetic anhydride	-0.445148	0	0.261457	0
GSE20979_Hepatocytes infected with shGFP control - treated 2hr with forskolin _vs_ DMSO	No info	In vitro	Chemical	Forskolin	-0.44855	-0.676954	1.34486	-1.44855
GSE33248_Chem_ETOH_1000mg/kg_IP_28d_Once_M	Male	In vivo	Chemical	Ethanol	-0.448672	4.85387	-0.856361	1.93181
GSE35058_Hepatocytes 1mM Phenobarbital treated for 24hr _vs_ vehicle control	No info	In vitro	Chemical	Phenobarbital	-0.454322	-0.765989	0.470441	8.85387
GSE16777_Liver from CD-1 mice treated for 4d with triadimefon _vs_ control	No info	In vivo	Chemical	Triadimefon	-0.460297	-4.27572	-0.316053	9.58503
E-MEXP-1302_Chem_PHENFORM_400mg/kg_Gav_2h_Once_M	Male	In vivo	Chemical	PHENFORM	-0.474566	1.36051	0	0
GSE35058_Hepatocytes 30uM Heptachlor epoxide treated for 24hr _vs_ vehicle control	No info	In vitro	Chemical	Heptachlor epoxide	-0.479516	0.33395	-0.726304	2.69897
GSE33248_Chem_DMN_5mg/kg_IP_20h_Once_M	Male	In vivo	Chemical	Dimethylnitrosamine	-0.481091	0	-1.41229	-0.897566
GSE12147_Liver treated with C-868388 24hr _vs_ control	No info	In vivo	Chemical	C-868388	-0.497573	0	5.72125	0.746662
GSE55084_Chem_PH_100mg/kg_IP_48h_Once_F	Female	In vivo	Chemical	Phenylhydrazine	-0.499626	-5.4318	-2.39794	8.11351
GSE33248_Chem_DPN_250mg/kg_IP_14d_Once_M	Male	In vivo	Chemical	DPN	-0.513853	0.450997	0.724458	1.05948
E-MEXP-2209/2539_Chem_AFB1_15uM_In_vitro_48h_Once_M	Male	In vitro	Chemical	Aflatoxin B1	-0.521722	0	0.79915	-3.09691
E-MEXP-1231_Chem_TCDD_BALBc_40ug/kg_Gav_24h_Once_F	Female	In vivo	Chemical	2,3,7,8-Tetrachlorodibenzo-p-Dioxin	-0.584026	7.40894	4.95861	11.585
E-TOXM-18_Liver of female mice treated 2wk with 5000 ppm p-nitrotoluene _vs_ untreated	Female	In vivo	Chemical	4-nitrotoluene	-0.606249	0	0.371407	-2.03152
GSE20979_Hepatocytes infected with HDAC4/HDAC5 shRNA - treated 2hr with forskolin _vs_ DMSO	No info	In vitro	Chemical	Forskolin	-0.614751	0.776764	-0.293368	-2.09691
GSE4740_Livers of adult mice 24hr post AFB1 injection 10ml per kg volume _vs_ untreated	No info	In vivo	Chemical	Aflatoxin B1	-0.627825	-0.319937	0.322576	-0.970211
E-MEXP-82_Liver of mice 4hr after non-toxic dose (151mg/kg) of paracetamol _vs_ saline vehicle	No info	In vivo	Chemical	Acetaminophen	-0.660747	1.28067	0	0.613858
GSE18858_Liver of mouse treated 13wk - 600mg per kg 1,4-dichlorobenzene _vs_ CCO5 corn oil vehicle	Female	In vivo	Chemical	1,4-Dichlorobenzene	-0.66334	0.567031	0.286006	15.0269
GSE18858_Chem_DCBZ_300mg/kg_Gav_13w_Daily_F	Female	In vivo	Chemical	1,4-Dichlorobenzene	-0.669383	-3.22185	-6.13668	10.8861
GSE2644_Chem_T0901317_Ldlr-null_5mg/kg_IP_3d_Daily_M	Male	In vivo	Chemical	T0901317	-0.677161	2.42022	1.00043	-0.801068
GSE11845_Liver from standard diet + 0.04% resveratrol _vs_ standard diet	No info	In vivo	Chemical	Resveratrol	-0.69702	0	0.563519	-1.55752
GSE11796_Chem_BaP_5uM_In_vitro_8h_Once	No info	In vitro	Chemical	Benzo[a]pyrene	-0.707966	86.1487	-0.738261	3.52288
GSE35058_Hepatocytes 1mM Clofibrate treated for 24hr _vs_ vehicle control	No info	In vitro	Chemical	Clofibrate	-0.730254	-0.339514	6.48149	0.794525
EPA002_Chem_TRIAD_500ppm_Feed_30d_Contin_M	Male	In vivo	Chemical	Triadimefon	-0.732125	0	1.2636	5.13077
GSE55084_Chem_BNAPTH_50mg/kg_IP_24h_Once_M	Male	In vivo	Chemical	beta -Naphthoflavone	-0.733063	1.62709	0	-0.249414
E-TABM-1139_Chem_BAP_Xpa/p53-null_5uM_In_vitro_24h_Once_M	Male	In vitro	Chemical	Benzo[a]pyrene	-0.752518	11.4318	-0.221342	5.79588
GSE13302_Fetal liver from mice exposed to PFOS from gestation day 1-17 - 10mg kg d _vs_ 0mg kg d	No info	In vivo	Chemical	Perfluorooctane sulfonate	-0.777804	1.01863	17.7212	9.65758
E-MEXP-438_Liver of wildtype mice - 6hr post 20uM/kg cadmium I.P. injection _vs_ untreated	No info	In vivo	Chemical	Cadmium	-0.788079	-0.323032	-1.9393	5.95861
EPA002_Chem_CYPRO_50ppm_Feed_30d_Contin_M	Male	In vivo	Chemical	Cyproconazole	-0.797784	0	0	7.95861
E-MEXP-37_Fetal liver macrophages from NCoR KO mice treated with all-trans retinoic acid _vs_ untreated	No info	In vitro	Chemical	Tretinoin	-0.820736	0	-1.45842	0.35566
GSE18858_Liver of mouse treated 13wk - 250mg per kg 2-chloromethylpyridine hydrochloride _vs_ dH20 vehicle	No info	In vivo	Chemical	2-Chloromethylpyridine hydrochloride	-0.829445	0.788079	-0.518271	0.691649
GSE33248_Chem_DBP_6mg/kg_IP_4h_Once_M	Male	In vivo	Chemical	DBP	-0.831797	0.965773	-1.41117	0
GSE17880_Liver of mice treated with 900mg/kg single dose 2-butoxyethanol 4hr _vs_ vehicle	No info	In vivo	Chemical	2-Butoxyethanol	-0.832092	1.72354	1.30539	2.34679
GSE17184_Liver from Balb/c mice injected with 20mg/kg Concanavalin A 1hr _vs_ 0hr control	No info	In vivo	Chemical	Conconavalin A	-0.839832	0.678195	-1.5391	1.69037
GSE13044_Fetal livers from timed pregnant mice exposed gestation days 1-17 - 5mg/kg/day PFOA _vs_ vehicle	No info	In vivo	Chemical	Perfluorooctanoic acid	-0.84436	-1.04239	25.5686	6.76955
GSE35058_Hepatocytes 100uM Wyeth-14643 treated for 24hr _vs_ vehicle control	No info	In vitro	Chemical	WY-14,643	-0.850165	-1.93554	8.25181	4
GSE54597_Chem_PB_15mg/kg_Gav_2d_Daily_M	Male	In vivo	Chemical	Phenobarbital	-0.911155	0	0	9.39794
GSE18949_Liver of CD-1 mice 4hr after treatment with acetaminophen _vs_ vehicle	No info	In vivo	Chemical	Acetaminophen	-0.922269	2.33724	0.297656	-2.49485
GSE54597_Chem_PB_75mg/kg_Gav_7d_Daily_F	Female	In vivo	Chemical	Phenobarbital	-0.924453	-0.701802	-0.721933	12.699
EPA007_Chem_PCZ_PXR-null_210mg/kg_Gav_7d_Daily_M	Male	In vivo	Chemical	Propiconazole	-0.935917	0	0	19.4685
GSE55084_Chem_PH_100mg/kg_IP_48h_Once_M	Male	In vivo	Chemical	Phenylhydrazine	-0.962972	-2.69897	1.77728	-0.321118
GSE4740_Livers of adult mice 24hr post AFB1 injection 5ml per kg volume _vs_ untreated	No info	In vivo	Chemical	Aflatoxin B1	-0.980053	-0.32039	-1.19791	0
E-MEXP-82_Liver of mice 4hr after toxic dose (529mg/kg) of paracetamol _vs_ saline vehicle	No info	In vivo	Chemical	Acetaminophen	-0.993106	-0.25065	-0.675101	-0.351542
GSE9630_Liver from AIN-diet mice + 10ppb arsenic water _vs_ not-exposed	No info	In vivo	Chemical	Arsenic	-0.993534	0.536555	-1.08197	0.253055
GSE11796_Chem_TCDD_5nM_In_vitro_8h_Once	No info	In vitro	Chemical	2,3,7,8-Tetrachlorodibenzo-p-Dioxin	-0.995679	88.2147	-0.249955	1.27572
GSE17925_Hepatocytes from transgenic mice expressing human AHR - 10nM TCDD treated for 6hr _vs_ DMSO control	No info	In vitro	Chemical	2,3,7,8-Tetrachlorodibenzo-p-Dioxin	-1.00218	6.10791	0	0.357041
EPA002_Chem_TRIAD_100ppm_Feed_30d_Contin_M	Male	In vivo	Chemical	Triadimefon	-1.02411	1.91009	0	1.53462
GSE28384_Liver of mice on high fat diet for 3wk + 4mg/kg/d rosiglitazone _vs_ high fat diet only_GPL6887	No info	In vivo	Chemical	rosiglitazone	-1.02549	-0.374996	-0.405166	-0.260032
GSE57305_Chem_GW4064_150mg/kg_Gav_1d_3X_day_M	Male	In vivo	Chemical	GW4064	-1.03668	0	-1.32975	1.67778
GSE35058_Hepatocytes 100uM Hexachlorocyclohexane treated for 24hr _vs_ vehicle control	No info	In vitro	Chemical	β-Hexachlorocyclohexane	-1.03763	-1.11182	0	2.55284
GSE18858_Liver of mouse treated 13wk - 100mg per kg benzene _vs_ CCO2 corn oil vehicle	No info	In vivo	Chemical	Benzene	-1.05208	0	0	0.459045
GSE18858_Chem_NPTH_3ppm_Inhal_13w_5d_wk_F	Female	In vivo	Chemical	Naphthalene	-1.05306	-1.57512	-4	-4.58503
GSE9630_Liver from AIN-diet mice + 100ppb arsenic water _vs_ not-exposed	No info	In vivo	Chemical	Arsenic	-1.05998	0.66354	-1.8041	-0.285503
GSE54597_Chem_PB_75mg/kg_Gav_2d_Daily_F	Female	In vivo	Chemical	Phenobarbital	-1.06048	0	1.47366	15.1612
GSE30861_Liver of mice treated with 10 mg/kg 300nm SiO2 particles 6hr post-injection _vs_ water control	No info	In vivo	Chemical	SILICAPART300nm	-1.0846	2.0655	1.12552	-2.74473
GSE18858_Chem_PGBE_800ppm_Inhal_13w_5d_wk_F	Female	In vivo	Chemical	Propylene glycol mono-t-butyl ether	-1.09909	0	0	2.26761
GSE33248_Chem_PB_30mg/kg_IP_4h_Once_M	Male	In vivo	Chemical	Phenobarbital	-1.10624	0	0	4.74473
GSE17184_Liver from Balb/c mice injected with 20mg/kg Concanavalin A 3hr _vs_ 0hr control	No info	In vivo	Chemical	Conconavalin A	-1.13847	-0.88773	-3	0
GSE29764_Livers of male 2d old mice - mothers had high exposure to carbon black _vs_ untreated	Male	In vivo	Chemical	Carbon Black	-1.15366	-0.465974	0.938171	0
GSE18858_Chem_TCFM_3925mg/kg_Gav_13w_Daily_F	Female	In vivo	Chemical	Trichlorofluoromethane	-1.15428	-1.50724	0	1.52578
E-MEXP-2209/2539_Chem_QUERC_200uM_In_vitro_48h_Once_M	Male	In vitro	Chemical	Quercetin	-1.15614	-0.977159	0	0.598427
GSE55733_Chem_DEHP_1150mg/kg_Gav_24h_Once_M	Male	In vivo	Chemical	di(2-ethylhexyl) phthalate	-1.19791	-0.413188	4.4437	1.90309
GSE18858_Chem_NPTH_5ppm_Inhal_13w_5d_wk_F	Female	In vivo	Chemical	Naphthalene	-1.20761	-0.823041	-3.09691	-2.50864
GSE9630_Liver from AIN-diet mice + 10ppb arsenic food _vs_ not-exposed	No info	In vivo	Chemical	Arsenic	-1.21042	0	0	0.395666
GSE27948_Chem_GW501516_10mg/kg_Gav_4d_Daily	No info	In vivo	Chemical	GW501516	-1.24185	0	10.2441	2.31876
GSE17649_Chem_APAP_Smj_300mg/kg_IP_6h_Once_M	Male	In vivo	Chemical	Acetaminophen	-1.24642	1.09151	-7.12494	-1.82102
GSE30861_Liver of mice treated with 10 mg/kg 70nm SiO2 particles 6hr post-injection _vs_ water control	No info	In vivo	Chemical	SILICAPART70nm	-1.26761	3	-3.09691	-1.37986
GSE14674_Liver sinusoidal endothelial cells + 100ng/mL LPS 6hr _vs_ untreated	No info	In vitro	Chemical	Lipopolysaccharide	-1.30103	0.318126	-0.995679	0.8041
GSE17184_Liver from Balb/c mice injected with 20mg/kg Concanavalin A 6hr _vs_ 0hr control	No info	In vivo	Chemical	Conconavalin A	-1.31336	2.04096	-5.67778	-5.76955
GSE11252_Liver from Aag null mouse after 24hr of MMS treatment _vs_ untreated	No info	In vivo	Chemical	Methyl Methanesulfonate	-1.31876	-0.28609	0.849858	1.8729
GSE24907_Liver of male MutaTM mice 40.6 strain 3d after 28d oral gavage with 50mg/kg BaP _vs_ vehicle	Male	In vivo	Chemical	Benzo[a]pyrene	-1.31876	0.732359	-0.516984	0.839832
GSE4740_Livers of adult mice 24hr post AFB1 injection 10ml per kg volume _vs_ vehicle	No info	In vivo	Chemical	Aflatoxin B1	-1.33819	0	0.507799	0
GSE38136_Livers from male BALB/C mice fed diet supplemented with 1% quercetin _vs_ untreated controls	Male	In vivo	Chemical	Quercetin	-1.35556	2.14267	0.384892	-2.72125
GSE18858_Chem_PGBE_25ppm_Inhal_13w_5d_wk_F	Female	In vivo	Chemical	Propylene glycol mono-t-butyl ether	-1.38091	0	0	2.3279
EPA002_Chem_MYCLO_2000ppm_Feed_4d_Contin_M	Male	In vivo	Chemical	Myclobutanil	-1.39041	-3.52288	-1.94692	16.9586
E-MEXP-2209/2539_Chem_TCDD_1nM_In_vitro_24h_Once_M	Male	In vitro	Chemical	2,3,7,8-Tetrachlorodibenzo-p-Dioxin	-1.39577	9.69897	0	0.904482
GSE18858_Chem_TCPN_60mg/kg_Gav_13w_Daily_F	Female	In vivo	Chemical	1,2,3-Trichloropropane	-1.39794	1.15366	1.11691	6.22185
EPA002_Chem_TRIAD_500ppm_Feed_4d_Contin_M	Male	In vivo	Chemical	Triadimefon	-1.41117	0.891773	-0.781464	5.88606
GSE18858_Chem_TDPP_1000ppm_Feed_13w_Contin_F	Female	In vivo	Chemical	Tris(2,3-dibromopropyl)phosphate	-1.43297	0	0	4
GSE4740_Livers of adult mice 4hr post AFB1 injection 10ml per kg volume _vs_ untreated	No info	In vivo	Chemical	Aflatoxin B1	-1.43415	-0.320845	-1.12901	0
GSE37546_Livers of 50-60d old male wildtype mice fasted 12hr after 100ug/20g body weight LPS _vs_ vehicle	Male	In vivo	Chemical	Lipopolysaccharide	-1.44733	0	-2.88606	-3.22185
GSE4740_Livers of 4 day old mice 4hr post AFB1 injection _vs_ untreated	No info	In vivo	Chemical	Aflatoxin B1	-1.45346	0.695079	-0.681311	1.60555
GSE40120_Chem_PB_hCAR_100mg/kg_IP_3d_Daily_F	Female	In vivo	Chemical	Phenobarbital	-1.47366	1.51145	0.735418	9.37675
GSE33248_Chem_ENU_150mg/kg_IP_4h_Once_M	Male	In vivo	Chemical	N-ethyl-N-nitrosourea	-1.47625	-2.14267	-0.745936	-0.581865
EPA002_Chem_PCZ_500ppm_Feed_30d_Contin_M	Male	In vivo	Chemical	Propiconazole	-1.47886	0	0	5.00877
GSE17266_Chem_BACLO_100mg/kg_Gav_5d_Daily_M	Male	In vivo	Chemical	Baclofen	-1.5157	3.39794	2.95861	0.592779
GSE17649_Chem_APAP_Smj_300mg/kg_IP_3h_Once_M	Male	In vivo	Chemical	Acetaminophen	-1.5157	0.551448	-3	-1.39577
GSE27948_Chem_ROSI_10mg/kg_Gav_4d_Daily	No info	In vivo	Chemical	rosiglitazone	-1.5376	0	4	5
GSE4740_Livers of 4 day old mice 4hr post AFB1 injection _vs_ vehicle	No info	In vivo	Chemical	Aflatoxin B1	-1.55909	-1.0381	-0.737549	0.331894
GSE55756_Chem_PFHxS_PPARa-null_3mg/kg_Gav_7d_Daily_M	Male	In vivo	Chemical	Perfluorobutanesulfonic acid	-1.58336	0	0.287014	6.40894
GSE11685_Chem_TBUHQ_HsPerk-null_40uM_Perf_35min_Contin_UF	No info	In vivo	Chemical	tert -Butylhydroquinone	-1.58503	1.2993	2.34679	4.4437
GSE9630_Liver from mice injected with arsenite and dexamethasone _vs_ vehicle	No info	In vivo	Chemical	Dexamethasone+Arsenic	-1.5986	-3.04576	1.04287	-8.26761
GSE17250_Primary hepatocytes of five inbred strains of mice + Wy14643 6hr _vs_ DMSO	No info	In vitro	Chemical	WY-14,643	-1.61083	0	12.7447	0.593971
GSE5128_Liver of mice treated 13wk with pentachloronitrobenzene _vs_ control	No info	In vivo	Chemical	Pentachloronitrobenzene	-1.6216	0	0	4.4318
E-MEXP-1231_Chem_TCDD_BALBc_4ug/kg_Gav_24h_Once_F	Female	In vivo	Chemical	2,3,7,8-Tetrachlorodibenzo-p-Dioxin	-1.64207	2.05552	4.48149	4.22185
GSE30861_Liver of mice treated with 10 mg-kg 30nm SiO2 particles 6hr post-injection _vs_ water control	No info	In vivo	Chemical	SILICAPART30nm	-1.64397	3.09691	-5.72125	-2.76955
GSE35058_Hepatocytes 10nM Tetrachlorodibenzo-p-dioxin treated for 24hr _vs_ vehicle control	No info	In vitro	Chemical	2,3,7,8-Tetrachlorodibenzo-p-Dioxin	-1.6517	12.3768	-1.21681	4
EPA002_Chem_EPOXI_200ppm_Feed_30d_Contin_M	Male	In vivo	Chemical	Epoxiconazole	-1.66555	0.251579	-4.45593	13.8861
RR001_Chem_TVXLPS_3hrs_later_Gav_IP_Once_M	Male	In vivo	Chemical	Trovofloxacin+lipopolysaccharide	-1.69037	2.23657	-4.34679	-2.08092
GSE18858_Chem_ADBQ_20_000ppm_Feed_13w_Contin_F	Female	In vivo	Chemical	ADBQ	-1.70997	2.48149	-2.85387	6.67778
E-MEXP-2209/2539_Chem_TCDD_1nM_In_vitro_12h_Once_M	Male	In vitro	Chemical	2,3,7,8-Tetrachlorodibenzo-p-Dioxin	-1.71897	7.79588	-0.377372	3.09691
GSE55084_Chem_WY_1250ppm_Feed_2w_Contin_F	Female	In vivo	Chemical	WY-14,643	-1.72816	-0.861066	19.1487	4.18046
E-TOXM-18_Liver of female mice treated 2wk with 5000 ppm o-nitrotoluene _vs_ untreated	Female	In vivo	Chemical	2-nitrotoluene	-1.86328	0	0.355168	-1.51428
GSE35058_Hepatocytes 30uM Aroclor 1254 treated for 24hr _vs_ vehicle control	No info	In vitro	Chemical	Arochlor 1254	-1.8729	4.04096	-0.562884	4
GSE55084_Chem_PCB_153_80mg/kg_IP_48h_Once_F	Female	In vivo	Chemical	PCB153	-1.90309	-1.91009	0	23.4437
GSE9796_Liver of PPARalpha null mouse + PFOA 3mg per kg _vs_ PPARalpha null untreated	No info	In vivo	Chemical	Perfluorooctanoic acid	-1.90658	0	0	2.36653
GSE9796_Liver of wildtype mouse + PFOA 3mg per kg _vs_ wildtype untreated	No info	In vivo	Chemical	Perfluorooctanoic acid	-1.92445	-0.325782	3.04576	1.57675
GSE26728_Liver of mice exposed 5000ug/Kg/day bisphenol A for 28d _vs_ untreated controls	No info	In vivo	Chemical	bisphenol A	-1.9393	0	-0.50404	0.98843
GSE35058_Hepatocytes 10uM Bis-dichlorodibenzo-p-dioxin treated for 24hr _vs_ vehicle control	No info	In vitro	Chemical	2,3,7,8-Tetrachlorodibenzo-p-Dioxin	-1.94692	0	0	6.10237
GSE55733_Chem_DEHP_1150mg/kg_Gav_3d_Daily_M	Male	In vivo	Chemical	di(2-ethylhexyl) phthalate	-1.95861	0.4011	9.39794	1.72125
GSE20979_Hepatocytes infected with shGFP control - treated 4hr with forskolin _vs_ DMSO	No info	In vitro	Chemical	Forskolin	-2.01323	-0.523748	0.483994	0.252045
GSE33248_Chem_ENU_150mg/kg_IP_20h_Once_M	Male	In vivo	Chemical	N-ethyl-N-nitrosourea	-2.01773	0	-0.544394	3.69897
RR001_Chem_LPS_2x10_6_EU/kg_IP_3h_Once_M	Male	In vivo	Chemical	Lipopolysaccharide	-2.06048	4.39794	-5.55284	0
GSE55084_Chem_BNAPTH_50mg/kg_IP_24h_Once_F	Female	In vivo	Chemical	beta -Naphthoflavone	-2.0655	4.85387	0.570409	4.05061
GSE55084_Chem_PCB_153_80mg/kg_IP_48h_Once_M	Male	In vivo	Chemical	PCB153	-2.11919	-0.874519	-2.65758	2.38722
GSE57305_Chem_GW4064_LsFXR-null_150mg/kg_Gav_1d_3X_day_M	Male	In vivo	Chemical	GW4064	-2.13077	4.58503	-0.854182	2.85387
GSE6721_Liver from mice + phenobarbital _vs_ + vehicle	No info	In vivo	Chemical	Phenobarbital	-2.16749	0.668573	0.615826	14
GSE18858_Chem_NPTH_10ppm_Inhal_13w_5d_wk_F	Female	In vivo	Chemical	Naphthalene	-2.19382	-0.222863	-1.60206	-2.56864
GSE11685_Chem_TBUHQ_40uM_Perf_35min_Contin_UF	No info	In vivo	Chemical	tert -Butylhydroquinone	-2.20066	-3.04576	-4.95861	-2.56864
RR001_Chem_LVXLPS_3_hrs_later_Gav_IP_Once_M	Male	In vivo	Chemical	Levofloxacin	-2.25181	3.52288	-5.16749	-3.52288
GSE33248_Chem_AAT_300mg/kg_IP_4h_Once_M	Male	In vivo	Chemical	Aminoazotoluene	-2.26761	3.09691	0.812197	5.60206
GSE33248_Chem_DPN_250mg/kg_IP_4h_Once_M	Male	In vivo	Chemical	DPN	-2.26761	-1.88941	4.79588	9.60206
E-MEXP-2209/2539_Chem_BaP_30uM_In_vitro_12h_Once_M	Male	In vitro	Chemical	Benzo[a]pyrene	-2.29243	7.05552	0	5.92082
GSE18949_Liver of CD-1 mice 1.5hr after treatment with acetaminophen _vs_ vehicle	No info	In vivo	Chemical	Acetaminophen	-2.3098	0.437231	-0.723998	-0.657183
GSE13044_Fetal livers from timed pregnant mice exposed gestation days 1-17 - 3mg/kg/day PFOA _vs_ vehicle	No info	In vivo	Chemical	Perfluorooctanoic acid	-2.36653	-1.09044	26.7959	5.07572
GSE24907_Liver of male MutaTM mice 40.6 strain 3d after 28d oral gavage with 75mg/kg BaP _vs_ vehicle	Male	In vivo	Chemical	Benzo[a]pyrene	-2.39794	0.497573	0.527536	2.40894
GSE55084_Chem_PB_100mg/kg_IP_3d_Daily_F	Female	In vivo	Chemical	Phenobarbital	-2.40894	0	0	16.0506
GSE30861_Liver of mice treated with 40 mg/kg 70nm SiO2 particles 6hr post-injection _vs_ water control	No info	In vivo	Chemical	SILICAPART70nm	-2.42022	4	-4.29243	-2.61979
GSE2431_Liver from mice fed with control diet + rosiglitazone _vs_ control diet	No info	In vivo	Chemical	rosiglitazone	-2.46852	-0.560194	0.270835	0
E-MEXP-1231_Chem_TCDD_BALBc_0.4ug/kg_Gav_24h_Once_F	Female	In vivo	Chemical	2,3,7,8-Tetrachlorodibenzo-p-Dioxin	-2.49485	0.438064	2.88606	2.40894
GSE55084_Chem_ARO1260_200mg/kg_IP_48h_Once_F	Female	In vivo	Chemical	Arochlor 1260	-2.49485	0	1.81248	12.6383
GSE8295_Liver from 12-20wk old male 129S4-SvJae (PPARa-KO) mice + 5d WY14643 _vs_ untreated mice	Male	In vivo	Chemical	WY-14,643	-2.49485	-0.579219	-0.527975	0.904831
GSE30861_Liver of mice treated with 20 mg/kg 70nm SiO2 particles 6hr post-injection _vs_ water control	No info	In vivo	Chemical	SILICAPART70nm	-2.50864	3.30103	-4.76955	-3.69897
GSE13044_Fetal livers from timed pregnant mice exposed gestation days 1-17 - 1mg/kg/day PFOA _vs_ vehicle	No info	In vivo	Chemical	Perfluorooctanoic acid	-2.52288	-0.331428	23.4089	4.04096
GSE17266_Chem_BACLO_100mg/kg_Gav_2h_Once_M	Male	In vivo	Chemical	Baclofen	-2.5376	-1.39362	1.20412	4.0655
GSE22949_Liver 4hr post 10mg/kg Am251 then 10mg/kg IDFP treatment _vs_ IDFP only	No info	In vivo	Chemical	AM251	-2.56864	0.674484	-3.69897	0
GSE36307_Liver of Dicer1 null mice 15d after treatment with 120mg/kg ENU _vs_ untreated	No info	In vivo	Chemical	N-ethyl-N-nitrosourea	-2.61979	0	-0.906228	0.262807
GSE55084_Chem_ARO1260_200mg/kg_IP_48h_Once_M	Male	In vivo	Chemical	Arochlor 1260	-2.63827	-3.52288	-2.63827	6.58503
GSE11808_Liver from tumor-bearing mice (TK-4 cells in cecum)+ TSU68 _vs_ Non-tumor bearing mice + control	No info	In vivo	Chemical	TSU68	-2.65758	1.18111	0.641875	-2.46852
GSE22949_Liver 4hr post 10mg/kg Am251 then 10mg/kg IDFP treatment _vs_ DMSO control	No info	In vivo	Chemical	AM251/IDFP	-2.65758	1.22988	0	0
GSE12147_Liver treated with C-865520 5d _vs_ control	No info	In vivo	Chemical	C-865520	-2.74473	-0.336959	8	1.59346
GSE18858_Chem_NAAC_10000ppm_Feed_13w_Contin_F	Female	In vivo	Chemical	4-Nitroanthranilic acid	-2.74473	-0.411168	-0.480566	1.24565
E-MEXP-1231_Chem_TCDD_CBA_4ug/kg_Gav_24h_Once_F	Female	In vivo	Chemical	2,3,7,8-Tetrachlorodibenzo-p-Dioxin	-2.76955	6.42022	0.809108	5.42022
GSE17250_Primary hepatocytes of five inbred strains of mice + Wy14643 24hr _vs_ 6hr	No info	In vitro	Chemical	WY-14,643	-2.79588	0	0	-1.54668
EPA007_Chem_PCZ_210mg/kg_Gav_7d_Daily_M	Male	In vivo	Chemical	Propiconazole	-2.82391	-0.863279	1.72125	17.301
GSE17250_Primary hepatocytes of five inbred strains of mice + Wy14643 24hr _vs_ DMSO	No info	In vitro	Chemical	WY-14,643	-2.85387	1.08619	4.46852	-1.65758
EPA002_Chem_CYPRO_100ppm_Feed_30d_Contin_M	Male	In vivo	Chemical	Cyproconazole	-2.88606	0	-0.356942	12.4202
GSE27954_Liver of female Pdss2 missense mutant (kd/kd) mice fed diet with 1% probucol _vs_ normal diet	Female	In vivo	Chemical	Probucol	-2.95861	0	-0.786748	0
GSE9796_Liver of wildtype mouse + WY14643 _vs_ wildtype + vehicle	No info	In vivo	Chemical	WY-14,643	-2.95861	0.9897	0.66274	0
GSE37415_Chem_PHLORI_1000ppm_Feed_2w_Contin_M	Male	In vivo	Chemical	Phloridzin	-3	-2.3279	-0.791021	-2.09691
EPA002_Chem_MYCLO_2000ppm_Feed_30d_Contin_M	Male	In vivo	Chemical	Myclobutanil	-3.04576	0	1.15243	17.1079
GSE13302_Fetal liver from mice exposed to PFOS from gestation day 1-17 - 5mg kg d _vs_ 0mg kg d	No info	In vivo	Chemical	Perfluorooctane sulfonate	-3.04576	1.44612	17.8239	8.19382
GSE27948_Chem_WY_10mg/kg_Gav_4d_Daily	No info	In vivo	Chemical	WY-14,643	-3.04576	-0.759451	3.30103	0.879755
GSE37415_Chem_PHLORI_5000ppm_Feed_2w_Contin_M	Male	In vivo	Chemical	Phloridzin	-3.04576	0.393941	-3.52288	-1.68825
GSE4740_Livers of adult mice 4hr post AFB1 injection 5ml per kg volume _vs_ untreated	No info	In vivo	Chemical	Aflatoxin B1	-3.04576	0.454817	-0.462937	-1.12263
EPA002_Chem_TRIAD_1800ppm_Feed_90d_Contin_M	Male	In vivo	Chemical	Triadimefon	-3.22185	-5.39794	2.25181	25.5376
GSE10823_Mouse liver repeated dose trichloroethylene _vs_ corn oil_GPL81	No info	In vivo	Chemical	Trichloroethylene	-3.22185	0.695941	1.14267	0
GSE37546_Livers of 50-60d old male MCAD KO mice fasted 12hr after 100ug/20g body weight LPS _vs_ vehicle	Male	In vivo	Chemical	Lipopolysaccharide	-3.22185	1.60555	-5.22185	-3
GSE55733_Chem_DEHP_1150mg/kg_Gav_2h_Once_M	Male	In vivo	Chemical	di(2-ethylhexyl) phthalate	-3.22185	1.67778	12.6778	5.76955
E-MEXP-2209/2539_Chem_TCDD_1nM_In_vitro_48h_Once_M	Male	In vitro	Chemical	2,3,7,8-Tetrachlorodibenzo-p-Dioxin	-3.39794	8.79588	0	1.21325
GSE15633_Liver from wildtype mice + 30uM per kg CDDO-Im _vs_ untreated	Male	In vivo	Chemical	CDDO-Im	-3.39794	2.58503	0	1.81531
GSE18858_Chem_DCBZ_500mg/kg_Gav_13w_Daily_F	Female	In vivo	Chemical	1,4-Dichlorobenzene	-3.39794	-0.418392	-2.13668	12.2366
GSE18949_Liver of CD-1 mice 1.5hr after treatment with interferon beta and acetaminophen _vs_ vehicle	No info	In vivo	Chemical	Acetaminophen	-3.39794	-1.14509	-4.08619	-0.583859
GSE54597_Chem_PB_150mg/kg_Gav_2d_Daily_F	Female	In vivo	Chemical	Phenobarbital	-3.39794	-2.3279	0.314079	29.1487
GSE55084_Chem_TCDD_10ug/kg_IP_48h_Once_F	Female	In vivo	Chemical	2,3,7,8-Tetrachlorodibenzo-p-Dioxin	-3.39794	6.79588	1.37059	7.14267
E-MEXP-1231_Chem_TCDD_CBA_0.4ug/kg_Gav_24h_Once_F	Female	In vivo	Chemical	2,3,7,8-Tetrachlorodibenzo-p-Dioxin	-3.52288	3.52288	-3.52288	-9.88606
EPA008_Chem_RIF_CAR/PXR-null_14mg/kg_d_Gav_2d_4X_day_M	Male	In vivo	Chemical	Rifampicin	-3.52288	0.480829	0	0.937042
GSE10823_Mouse liver single dose trichloroethylene _vs_ corn oil_GPL81	No info	In vivo	Chemical	Trichloroethylene	-3.52288	0.698753	1.79588	1.15243
GSE18949_Liver of CD-1 mice 4hr after treatment with interferon beta and acetaminophen _vs_ vehicle	No info	In vivo	Chemical	Acetaminophen	-3.52288	2.76955	-2.42022	-2.4437
E-MEXP-2209/2539_Chem_TCDD_1nM_In_vitro_36h_Once_M	Male	In vitro	Chemical	2,3,7,8-Tetrachlorodibenzo-p-Dioxin	-3.69897	10	1.1152	1.25649
GSE16777_Liver from CD-1 mice treated for 30d with phenobarbital _vs_ control	No info	In vivo	Chemical	Phenobarbital	-3.69897	-1.67778	-2.36653	18.7959
GSE17649_Chem_APAP_C57B6_300mg/kg_IP_6h_Once_M	Male	In vivo	Chemical	Acetaminophen	-3.69897	0	-12.2757	-5.85387
GSE22871_Livers from 6-9mo PPARalpha-null mice given 3mg/kg PFOS for 7d _vs_ untreated	No info	In vivo	Chemical	Perfluorooctane sulfonate	-3.69897	0.478339	0.246187	7.50864
GSE30861_Liver of mice treated with 200 mg/kg 300nm SiO2 particles 6hr post-injection _vs_ water control	No info	In vivo	Chemical	SILICAPART300nm	-3.69897	2.03621	-4.25181	-4.82391
GSE13044_Fetal livers from timed pregnant mice exposed gestation days 1-17 - 10mg/kg/day PFOA _vs_ vehicle	No info	In vivo	Chemical	Perfluorooctanoic acid	-4	-1.73518	22.1612	7.33724
GSE18858_Chem_PGBE_1200ppm_Inhal_13w_5d_wk_F	Female	In vivo	Chemical	Propylene glycol mono-t-butyl ether	-4	0	-0.916497	7.38722
GSE19102_Liver of mice fed standard diet until 56wo - high fat + low SRT1720 _vs_ unchanged until 82wo	No info	In vivo	Chemical	SRT1720	-4	0	0	2.20761
GSE5128_Liver of mice treated 13wk with 1,5-Naphthalenediamine _vs_ control	No info	In vivo	Chemical	1,5-Naphthalenediamine	-4.02687	1.00349	3.1549	6.85387
GSE18858_Chem_NPTH_20ppm_Inhal_13w_5d_wk_F	Female	In vivo	Chemical	Naphthalene	-4.07058	0.703116	-0.728158	-1.96658
GSE12147_Liver treated with C-868388 5d _vs_ control	No info	In vivo	Chemical	C-868388	-4.17393	-0.346595	8.88606	1.60033
GSE22871_Livers from 6-9mo wildtype mice given 3mg/kg PFOS for 7d _vs_ untreated	No info	In vivo	Chemical	Perfluorooctane sulfonate	-4.19382	-0.23151	11.7696	0
GSE54597_Chem_PB_150mg/kg_Gav_7d_Daily_F	Female	In vivo	Chemical	Phenobarbital	-4.21467	1.03198	0.325782	34.8861
GSE12147_Liver treated with C-775146 5d _vs_ control	No info	In vivo	Chemical	C-775146	-4.23657	-0.248952	8	0.320754
GSE18858_Liver of mouse treated 13wk - 50mg per kg n-methylolacrylamide _vs_ WCO1 dH2O vehicle	No info	In vivo	Chemical	N-methylolacrylamide	-4.25181	0	0.6362	1.24642
GSE10082_Chem_TCDD_1mg/kg_Gav_19h_Once_M	Male	In vivo	Chemical	2,3,7,8-Tetrachlorodibenzo-p-Dioxin	-4.27572	18.1938	1.0846	4.85387
E-MEXP-2636_Chem_PHEN_1500uM_In_vitro_48h_Once_M	Male	In vitro	Chemical	PHENFORM	-4.3098	4.37675	0	3.52288
GSE5128_Liver of mice treated 13wk with N-(1-naphthyl)ethylenediamine Dihydrochloride _vs_ control	No info	In vivo	Chemical	N-(1-naphthyl)ethylenediamine	-4.3098	2.38722	1.11182	1.38722
GSE18858_Chem_NAPD_2000ppm_Feed_13w_Contin_F	Female	In vivo	Chemical	1,5-Naphthalenediamine	-4.3279	0.579384	2.38722	11.1739
GSE55733_Chem_DEHP_1150mg/kg_Gav_8h_Once_M	Male	In vivo	Chemical	di(2-ethylhexyl) phthalate	-4.35655	0.372327	30.2291	11.284
GSE27948_Chem_ROSI_10mg/kg_Gav_8d_Daily	No info	In vivo	Chemical	rosiglitazone	-4.39794	4.55284	0.58838	-1.80688
GSE55756_Chem_PFHxS_3mg/kg_Gav_7d_Daily_M	Male	In vivo	Chemical	Perfluorobutanesulfonic acid	-4.39794	1.15058	7.17393	7.58503
GSE8396_Liver from wildtype mice - fenofibrate treated 6hr _vs_ untreated	Male	In vivo	Chemical	Fenofibrate	-4.42022	0.846185	41.8539	6.74473
GSE27948_Chem_ROSI_10mg/kg_Gav_15d_Daily	No info	In vivo	Chemical	rosiglitazone	-4.50864	0.788612	5.21467	1.37366
E-MEXP-2209/2539_Chem_BaP_30uM_In_vitro_36h_Once_M	Male	In vitro	Chemical	Benzo[a]pyrene	-4.56864	9.79588	0	2.38722
GSE12147_Liver treated with C-865520 24hr _vs_ control	No info	In vivo	Chemical	C-865520	-4.63827	-0.442733	11.7447	0
GSE24971_Liver of male mice 24hr after i.p. injection of 4.5g/kg hepatoxin GalN _vs_ saline	Male	In vivo	Chemical	Galactosamine	-4.69897	1.1463	-0.621784	-3.69897
GSE55084_Chem_PB_100mg/kg_IP_3d_Daily_M	Male	In vivo	Chemical	Phenobarbital	-4.69897	0	-1.85699	20.4815
GSE54597_Chem_PB_75mg/kg_Gav_2d_Daily_M	Male	In vivo	Chemical	Phenobarbital	-4.72125	-3.1549	-0.735182	15.6198
E-MEXP-1231_Chem_TCDD_CBA_40ug/kg_Gav_24h_Once_F	Female	In vivo	Chemical	2,3,7,8-Tetrachlorodibenzo-p-Dioxin	-4.76955	6.92082	2.61979	9.79588
GSE55084_Chem_WY_1250ppm_Feed_2w_Contin_M	Male	In vivo	Chemical	WY-14,643	-4.76955	1.49621	20.0458	-5.10237
GSE54597_Chem_PB_75mg/kg_Gav_7d_Daily_M	Male	In vivo	Chemical	Phenobarbital	-4.82391	-1.24413	-0.347077	8.14267
GSE8396_Liver from wildtype mice - WY14643 treated 6hr _vs_ untreated	Male	In vivo	Chemical	WY-14,643	-5.02228	0.975925	46.1024	4.11351
GSE18858_Liver of mouse treated 13wk - 2000ppm 1,5-naphthalenediamine _vs_ FCON chow vehicle	No info	In vivo	Chemical	N-(1-naphthyl)ethylenediamine dihydrochloride	-5.10237	0.997402	2.82391	5
GSE40773_Livers from 29-32d old mice fed 28d 0.5% phenobarbital in drinking water _vs_ untreated controls	No info	In vivo	Chemical	Phenobarbital	-5.11351	-1.05355	-2.5376	19.3565
GSE21083_Liver of db/db mutant males fed standard diet + 42d of 10g/kg/day sebacic acid _vs_ standard diet	Male	In vivo	Chemical	sebacic acid	-5.18709	-0.465847	2.31876	1.56225
EPA002_Chem_EPOXI_500ppm_Feed_30d_Contin_M	Male	In vivo	Chemical	Epoxiconazole	-5.22915	-1.41794	-3.52288	22.6778
GSE54597_Chem_PB_150mg/kg_Gav_7d_Daily_M	Male	In vivo	Chemical	Phenobarbital	-5.23657	-5.60206	-2.74473	23.8861
GSE40120_Chem_PB_100mg/kg_IP_3d_Daily_F	Female	In vivo	Chemical	Phenobarbital	-5.27572	-2.82391	1.59007	103.854
GSE54597_Chem_PB_150mg/kg_Gav_2d_Daily_M	Male	In vivo	Chemical	Phenobarbital	-5.29243	-5.22185	-0.551912	34.6576
GSE27948_Chem_GW501516_10mg/kg_Gav_8d_Daily	No info	In vivo	Chemical	GW501516	-5.46852	4.1549	8.30103	0
GSE26547_Liver from male Abcb4 knockout mice treated with norUDCA 3d _vs_ untreated	Male	In vivo	Chemical	24-norursodeoxycholic acid	-5.61979	0	-0.343614	4.4437
GSE12147_Liver treated with C-775146 24hr _vs_ control	No info	In vivo	Chemical	C-775146	-5.63827	-0.833274	14.1739	0.41805
GSE22871_Livers from 6-9mo PPARalpha-null mice given 10mg/kg PFOS for 7d _vs_ untreated	No info	In vivo	Chemical	Perfluorooctane sulfonate	-5.69897	-1.63827	0.34304	14.0362
GSE55756_Chem_PFNA_PPARa-null_3mg/kg_Gav_7d_Daily_M	Male	In vivo	Chemical	Perfluorononanoic acid	-5.76955	-1.38195	-0.53062	23.6576
GSE40120_Chem_TCPOBOP_3mg/kg_IP_52h_Once_F	Female	In vivo	Chemical	TCPOBOP	-5.79588	-4.02228	-2.20066	81.8539
GSE11210_Liver expressing Fv2E-PERK chimeric protein + 0.2mg-kg AP20187 treatment _vs_ untreated	Male	In vivo	Chemical	AP20187	-5.92082	6.01773	5.85387	-4.60206
GSE33248_Chem_DPN_250mg/kg_IP_20h_Once_M	Male	In vivo	Chemical	DPN	-5.92082	0	0.408157	4.1549
GSE33901_Liver E2F1 wildtype - LPS treated 20hr _vs_ saline control	No info	In vivo	Chemical	Lipopolysaccharide	-5.92082	2.20066	0.352324	-2.69897
GSE10769_Liver of mice treated 19hr with tetrachlorodibenzo-p-dioxin (TCDD) _vs_ corn oil vehicle	No info	In vivo	Chemical	2,3,7,8-Tetrachlorodibenzo-p-Dioxin	-5.95861	12.8539	0.262569	6.23657
E-MEXP-82_Liver of mice 24hr after toxic dose (529mg/kg) of paracetamol _vs_ saline vehicle	No info	In vivo	Chemical	Acetaminophen	-6.04096	0	0.347754	-1.50031
GSE55084_Chem_CIPRO_250mg/kg_Gav_8h_Once_M	Male	In vivo	Chemical	Ciprofibrate	-6.10791	-0.337337	24.8539	3.30103
GSE15859_Liver from wildtype mice treated 19hr with 1000ug/kg dioxin _vs_ corn oil control	Male	In vivo	Chemical	2,3,7,8-Tetrachlorodibenzo-p-Dioxin	-6.61979	13.3565	1.03763	7.24413
GSE33248_Chem_AAT_300mg/kg_IP_20h_Once_M	Male	In vivo	Chemical	Aminoazotoluene	-6.85387	2.65758	1.98297	16.4949
EPA002_Chem_MYCLO_2000ppm_Feed_90d_Contin_M	Male	In vivo	Chemical	Myclobutanil	-6.92082	-4.00877	0.993962	7.58503
GSE26547_Liver from male Abcb4 knockout mice treated with norUDCA 4wk _vs_ untreated	Male	In vivo	Chemical	24-norursodeoxycholic acid	-7.0655	0	0	2.56864
EPA002_Chem_CYPRO_200ppm_Feed_30d_Contin_M	Male	In vivo	Chemical	Cyproconazole	-7.95861	0.452595	-0.86774	19.0044
EPA002_Chem_PCZ_2500ppm_Feed_90d_Contin_M	Male	In vivo	Chemical	Propiconazole	-8.3279	-2.52288	0.896196	27.7212
GSE55746_Chem_PCN_PXR-null_400mg/kg_Gav_4d_Daily_M	Male	In vivo	Chemical	pregnenolone-16 alpha-carbonitrile	-8.55284	0.590743	2.58503	5.31876
GSE27948_Chem_WY_10mg/kg_Gav_15d_Daily	No info	In vivo	Chemical	WY-14,643	-8.67778	-0.363813	1.40121	0.87517
E-TOXM-18_Liver of female mice treated 2wk with1250 ppm o-nitrotoluene _vs_ untreated	Female	In vivo	Chemical	2-nitrotoluene	-8.74473	0	1.11805	1.55752
GSE16777_Liver from CD-1 mice treated for 30d with triadimefon _vs_ control	No info	In vivo	Chemical	Triadimefon	-8.82391	1.53018	-0.836839	13.9208
GSE34423_Livers of male mice - 0.05% phenobarbital w/v in drinking water for 28d _vs_ untreated controls	Male	In vivo	Chemical	Phenobarbital	-8.85387	-2.88606	0.538201	34.1249
GSE18858_Chem_MALA_14800ppm_Feed_13w_Contin_F	Female	In vivo	Chemical	Malathion	-8.92082	3.52288	-4.26761	17.4089
GSE33248_Chem_DMBA_20mg/kg_IP_28d_Once_M	Male	In vivo	Chemical	Dimethylbenzanthracene	-9.40894	5.76955	0.275888	-1.26761
GSE55756_Chem_PFHxS_10mg/kg_Gav_7d_Daily_M	Male	In vivo	Chemical	Perfluorobutanesulfonic acid	-9.49485	1.12263	39.3188	16
GSE27948_Chem_GW501516_10mg/kg_Gav_15d_Daily	No info	In vivo	Chemical	GW501516	-9.85387	0.54106	9.85387	1.21183
GSE38067_Livers of diabetic mice (STZ-induced) 0.5% quercetin diet for 14d _vs_ untreated non-diabetic mice	No info	In vivo	Chemical	Quercetin	-10.3665	1.03858	-0.427245	0
GSE55746_Chem_PCN_400mg/kg_Gav_4d_Daily_M	Male	In vivo	Chemical	pregnenolone-16 alpha-carbonitrile	-10.3665	-4.14874	2.42022	16.3768
GSE24971_Liver of male mice 48hr after i.p. injection of 4.5g/kg hepatoxin GalN _vs_ saline	Male	In vivo	Chemical	Galactosamine	-10.3768	0	5.46852	0.423313
GSE27948_Chem_WY_10mg/kg_Gav_8d_Daily	Male	In vivo	Chemical	WY-14,643	-10.4949	1.63827	13.6778	4.10791
GSE2644_Chem_T0901317_HepSpec_Overexp_Ldlr-null_5mg/kg_IP_3d_Daily_M	Male	In vivo	Chemical	T0901317	-11.2147	-2.22185	3.04576	5.74473
GSE55756_Chem_PFHxS_PPARa-null_10mg/kg_Gav_7d_Daily_M	Male	In vivo	Chemical	Perfluorobutanesulfonic acid	-11.2147	-2.52288	-0.295764	20.9586
GSE22940_GSE21211_Chem_PFHxS_APOE_3_CETP_6mg/kg_day_Feed_4w_Contin_M	Male	In vivo	Chemical	Perfluorobutanesulfonic acid	-11.4949	-1.61618	28.7959	10.9586
GSE22871_Livers from 6-9mo wildtype mice given 10mg/kg PFOS for 7d _vs_ untreated	No info	In vivo	Chemical	Perfluorooctane sulfonate	-11.7447	0	27.0506	5.95861
GSE9786_Liver from wildtype mice treated with 3mg/kg/day perfluorooctanoic acid 7d _vs_ vehicle	Male	In vivo	Chemical	Perfluorooctanoic acid	-12.3098	0.694649	32.5528	12
GSE55756_Chem_PFNA_1mg/kg_Gav_7d_Daily_M	Male	In vivo	Chemical	Perfluorononanoic acid	-12.7447	0.349692	41.8539	8.67778
GSE19102_Liver of mice fed standard diet until 56wo - high fat + high SRT1720 _vs_ unchanged until 82wo	No info	In vivo	Chemical	SRT1720	-13.301	-0.633951	0	1.85078
E-TOXM-18_Liver of female mice treated 2wk with 2500 ppm oxazepam _vs_ untreated	Female	In vivo	Chemical	Oxazepam	-13.4318	-0.959398	2.21467	8.29243
GSE16777_Liver from CD-1 mice treated for 30d with propiconazole _vs_ control	No info	In vivo	Chemical	Propiconazole	-13.7447	0	-1.49621	15.4815
GSE24751_Liver of male mice 4hr after 3d daily exposure to 300mg/kg BaP _vs_ corn oil vehicle	Male	In vivo	Chemical	Benzo[a]pyrene	-14.5229	7.25964	0.968592	1.00966
GSE23780_Liver of C57BL6 mice - beta-secretase inhibitor treated _vs_ vehicle treated	No info	In vivo	Chemical	Compound 13	-14.6576	-3.04576	0.653647	16.301
EPA006_Chem_PCZ_210mg/kg_Gav_7d_Daily_M	Male	In vivo	Chemical	Propiconazole	-14.9586	-0.602929	0.862013	11.5376
GSE33248_Chem_DMBA_20mg/kg_IP_14d_Once_M	Male	In vivo	Chemical	Dimethylbenzanthracene	-15.1739	6.04576	1.7122	-2.72125
GSE20513_Chem_BEZA_5000ppm_Feed_5d_Contin_M	Male	In vivo	Chemical	Bezafibrate	-16.2291	-4.29243	28.0809	3.1549
GSE55756_Chem_PFNA_3mg/kg_Gav_7d_Daily_M	Male	In vivo	Chemical	Perfluorononanoic acid	-16.4202	0	48.699	11.7212
GSE21211_Liver from mice fed Western diet supplemented with fenofibrate for 4wk _vs_ not supplemented	No info	In vivo	Chemical	Fenofibrate	-16.9586	0	38.1308	2.56864
GSE22940_Liver of humanized mice expressing ApoE*3L-CETP on high fat western diet + PFOS 4-6wk _vs_ PFBS	No info	In vivo	Chemical	Perfluorooctane sulfonate	-17.0605	-2.52288	10.5376	14.699
GSE22940_Liver of humanized mice expressing ApoE*3L-CETP on high fat western diet + PFHxS 4-6wk _vs_ PFBS	No info	In vivo	Chemical	Perfluorobutanesulfonic acid	-17.4815	-1.19586	11.0088	9.07058
GSE8295_Liver from 12-20wk old male 129S1-SvlmJ (wildtype) mice + 5d WY14643 _vs_ untreated mice	Male	In vivo	Chemical	WY-14,643	-19.3872	-0.732125	48.699	0.557677
EPA008_Chem_PB_hCAR/hPXR_100mg/kg_d_Gav_2d_4X_day_M	Male	In vivo	Chemical	Phenobarbital	-19.8861	-7.76955	1.77728	27.7696
E-TOXM-18_Liver of male mice treated 2wk with 2500 ppm oxazepam _vs_ untreated	Male	In vivo	Chemical	Oxazepam	-19.9208	-0.661145	2.95861	9.61979
GSE32706_Liver after 0.03% w/w fenofibrate in diet 2wk _vs_ sunflower oil control diet	No info	In vivo	Chemical	Fenofibrate	-22.1805	0.226652	27.6576	6.35655
GSE23780_Liver of PXR null C57Bl6NTac mice - beta-secretase inhibitor treated _vs_ vehicle treated	No info	In vivo	Chemical	Compound 13	-24.0605	2.85387	1.69465	-2.63827
EPA008_Chem_PB_CAR/PXR-null_100mg/kg_d_Gav_2d_4X_day_M	Male	In vivo	Chemical	Phenobarbital	-27.2441	1.24718	0.539102	4.39794
GSE38067_Livers of diabetic mice (STZ-induced) 0.1% quercetin diet for 14d _vs_ untreated non-diabetic mice	No info	In vivo	Chemical	Quercetin	-34.3098	1.6517	0.718739	2.85387
GSE38067_Livers of diabetic mice (STZ-induced) control diet for 14d _vs_ untreated non-diabetic mice	No info	In vivo	Chemical	Streptozotocin	-34.7447	0.932185	1.08092	2.50864

## Sheet: Hormonal effects
Bioset names with converted epa names	In vivo or in vitro	Sex	Category	Primary factor	Stat5b biomarker
GSE17644_Gender_MvF_ShamHypophys	In vivo	Male vs female	Sex	Sex	53.7212
GSE21065_Livers of 10wk C57BL6 intact mice uninfected - males _vs_ females	In vivo	Male vs female	Sex	Sex	53.5528
GSE13388_Liver of female mice+testosterone 3wk followed by withdrawal 12wk _vs_ vehicle 3wk + withdrawal 12wk	In vivo	Female	Hormone	Testosterone	51.8539
GSE13388_Liver of female mice + testosterone 3wk _vs_ vehicle	In vivo	Female	Hormone	Testosterone	46.8861
GSE21065_Livers of 10wk C57BL6 intact mice 24hr C. burnetii infected - males _vs_ females	In vivo	Male vs female	Sex	Sex	46.3279
GSE13265_Liver from castrated male dihydrotestosterone treated _vs_ placebo	In vivo	Male	Hormone	Dihydrotestosterone	34.3979
GSE19185_Liver from adult male ob/ob mice treated with 25ng/hr leptin 12d _vs_ untreated	In vivo	Male	Hormone	Leptin	11.2007
GSE21065_Livers of 10wk C57BL6 sterilized mice 24hr C. burnetii infected - males _vs_ females	In vivo	Male vs female	Sex	Sex	10.3768
GSE17644_Gender_MvF_Hypophys	In vivo	Male vs female	Sex	Sex	8.67778
GSE17644_GH_4.5hr_Hypophys_M	In vivo	Male	Stress/Injury	Hypophysectomy+GH	8.45593
GSE21065_Livers of 10wk C57BL6 sterilized mice uninfected - males _vs_ females	In vivo	Male vs female	Sex	Sex	8.22185
GSE32444_Liver of hypothyroid male mice 24hr post-oral gavage with T3 _vs_ vehicle	In vivo	Male	Hormone	Thyroid hormone	4.52288
GSE21307_Liver from 15d old hyperthyroid mice (4hr post thyroid hormone IP injection) _vs_ euthyroid mice	In vivo	No info	Hormone	Thyroid hormone	4.42022
GSE19185_Liver from adult male ob/ob mice treated with 12.5ng/hr leptin 12d _vs_ untreated	In vivo	Male	Hormone	Leptin	4.3279
GSE21065_Livers of 10wk C57BL6 females C. burnetii infected - ovariectomized _vs_ intact	In vivo	Female	Stress/Injury	Ovariectomized	4
E-MEXP-1176_Mice hepatocytes + TGFbeta1 for 24hr _vs_ untreated	In vitro	In vitro	Hormone	TGFB1	3.39794
GSE24256_Liver of 11wk old adrenalectomized female mice 6hr post 1mg/kg dexamethasone injection _vs_ vehicle	In vivo	Female	Hormone	Dexamethasone	2.52288
GSE21307_Liver from 15d old hypothyroid mice 4hr post thyroid hormone replacement _vs_ euthyroid mice	In vivo	No info	Hormone	Thyroid hormone	1.31069
GSE21048_Horm_PRED_GR_null_1mg_kg_SC_2_5h_Once_F	In vivo	Female	Hormone	Prednisolone	1.27984
E-MEXP-1176_Mice hepatocytes + TGFbeta1 for 6hr _vs_ untreated	In vitro	In vitro	Hormone	TGFB1	0.950782
GSE14843_Primary hepatocyte + osteopontin 8hr _vs_ mock control	In vitro	In vitro	Hormone	Spp1 protein, mouse	0.860436
GSE17644_Hypophys_F	In vivo	Female	Stress/Injury	Hypophysectomy	0.839832
GSE21065_Livers of 10wk C57BL6 females C. burnetii uninfected - ovarietomized _vs_ intact	In vivo	Female	Stress/Injury	Ovariectomized	0.340654
GSE17644_GH_90min_Hypophys_F	In vivo	Female	Stress/Injury	Hypophysectomy+GH	0.324863
E-MEXP-1176_Mice hepatocytes + TGFbeta1 for 1hr _vs_ untreated	In vitro	In vitro	Hormone	TGFB1	0
GSE17644_GH_30min_Hypophys_F	In vivo	Female	Stress/Injury	Hypophysectomy+GH	0
GSE17644_GH_30min_Hypophys_M	In vivo	Male	Stress/Injury	Hypophysectomy+GH	0
GSE17644_GH_4.5hr_Hypophys_F	In vivo	Female	Stress/Injury	Hypophysectomy+GH	0
GSE32444_Liver of euthyroid male mice 24hr post-oral gavage with T3 _vs_ vehicle	In vivo	Male	Hormone	Thyroid hormone	-0.355956
GSE21048_Horm_PRED_1mg_kg_SC_2_5h_Once_F	In vivo	Female	Hormone	Prednisolone	-0.405166
GSE15458_Horm_T3_10nM_In_vitro_24h_Once	In vitro	In vitro	Hormone	Thyroid hormone	-0.50696
GSE21048_Horm_PRED_GR_null_1mg_kg_SC_2_5h_Once_M	In vivo	Male	Hormone	Prednisolone	-0.811072
GSE564_Liver of SCN-lesioned mice - treated with 2mg per kg dexamethasone _vs_ vehicle	In vivo	No info	Hormone	Dexamethasone	-0.917215
GSE31638_Horm_Glucagon_Ern1_kd_100nM_In_vitro_4h_Once_M	In vitro	In vitro	Hormone	Glucagon	-0.971429
GSE13992_Liver from wildtype mice treated with hepatocyte growth factor _vs_ untreated	In vitro	In vitro	Hormone	HGF	-0.982549
GSE13265_Liver from ovarectomized female estrogen treated _vs_ placebo	In vivo	Female	Hormone	Estrogen	-1.18046
GSE9630_Liver from mice injected with dexamethasone _vs_ vehicle	In vivo	No info	Hormone	Dexamethasone	-1.28067
GSE17644_GH_90min_Hypophys_M	In vivo	Male	Stress/Injury	Hypophysectomy+GH	-1.77211
GSE9630_Liver from mice injected with arsenite and dexamethasone _vs_ arsenite	In vivo	No info	Hormone	Dexamethasone	-2.72125
E-TIGR-12_Mouse liver + 40ng angiotensin II 14d treatment_vs_saline reference	In vivo	No info	Hormone	Angiotensin II	-2.88606
GSE24256_Liver of 11wk old adrenalectomized male mice 6hr post 1mg/kg dexamethasone injection _vs_ vehicle	In vivo	Male	Hormone	Dexamethasone	-3.39794
GSE31638_Horm_Glucagon_100nM_In_vitro_4h_Once_M	In vitro	In vitro	Hormone	Glucagon	-3.69897
GSE21048_Horm_PRED_1mg_kg_SC_2_5h_Once_M	In vivo	Male	Hormone	Prednisolone	-4
E-TIGR-12_Mouse liver + 40ng angiotensin II 14d chronic treatment_vs_saline	In vivo	No info	Hormone	Angiotensin II	-4.48149
GSE31638_Gene_Horm_Glucagon_Ern1_kd_100nM_In_vitro_4h_Once_M	In vitro	In vitro	Hormone	Glucagon	-5.01323
GSE32444_Liver of male mice 24hr post-oral gavage with T3 - hypothyroid _vs_ euthyroid	In vivo	Male	Hormone	Thyroid hormone	-6.4318
GSE29426_Liver of male mice 6hr after jugular vein injection of purified mouse FGF15 _vs_ vehicle	In vivo	Male	Hormone	FGF15	-8.16749
GSE564_Liver - SCN-lesioned mice treated with 2mg per kg dexamethasone _vs_ untreated mice with intact SCN	In vivo	No info	Hormone	Dexamethasone	-9.284
GSE6632_Liver from uninfected male A/JCr mice - castrated _vs_ uncastrated	In vivo	Male	Stress/Injury	Castration	-20.3188
GSE17644_Hypophys_M	In vivo	Male	Stress/Injury	Hypophysectomy	-27.3565
GSE21065_Livers of 10wk C57BL6 males C. burnetii infected - castrated _vs_ intact	In vivo	Male	Stress/Injury	Castration	-29.3468
GSE21065_Livers of 10wk C57BL6 males C. burnetii uninfected - castrated _vs_ intact	In vivo	Male	Stress/Injury	Castration	-35.699

## Sheet: Key
Bioset names. Biosets are named using one of two naming conventions. Bioset names such as "E-MEXP-438_Liver of wildtype mice - 6hr post 20uM/kg cadmium I.P. injection _vs_ untreated" were named as part of the NextBio annotation process and sometimes include information about the dose and time of chemical exposure. The other naming convention was used for the EPA mouse liver microarray compendium …
Sex and model. The sex of the animals used in the in vivo experiments is indicated. A surprising number of studies did not indicate what sex was used and these studies are indicated as "No info". Whether the experiments were carried out in intact animals or in vitro cultures of primary hepatocytes, hepatocyte-derived cell lines or another liver-derived cell type is indicated as in vivo or in vitr…
Biomarker values. The numbers in the four biomarker columns are the -log(p-value)s for the Running Fisher test of significance between the indicated biomarker and the bioset. Negative numbers are those that exhibited negative correlation. Values in red are those with significant activation and values in green are those with signficant suppression. Construction and use of the biomarkers are discus…
